# Supplementary material for: Cd-driven surface reconstruction and photodynamics in gold nanoclusters
Source: Chem Sci. 2021 Jan 5;12(9):3290–4. doi: 10.1039/d0sc05163b (PMC8179392; doi:10.1039/d0sc05163b)
Supplement: SC-012-D0SC05163B-s002 [file SC-012-D0SC05163B-s002.cif]

# Electronic Supplementary Material (ESI) for Chemical Science.
# This journal is © The Royal Society of Chemistry 2021

####################################################################### 
# 
# This file contains crystal structure data downloaded from the 
# Cambridge Structural Database (CSD) hosted by the Cambridge 
# Crystallographic Data Centre (CCDC).
# 
# Full information about CCDC data access policies and citation 
# guidelines are available at http://www.ccdc.cam.ac.uk/access/V1 
# 
# Audit and citation data items may have been added by the CCDC. 
# Please retain this information to preserve the provenance of 
# this file and to allow appropriate attribution of the data. 
# 
#######################################################################

data_11_a_sq
_database_code_depnum_ccdc_archive 'CCDC 2022214'
loop_
_audit_author_name
_audit_author_address
'Xu Liu'
;university of science and technology of china
China
;
_audit_update_record             
;
2020-08-08 deposited with the CCDC.	2021-01-05 downloaded from the CCDC.
;

_audit_creation_method           SHELXL-2018/3
_shelx_SHELXL_version_number     2018/3
_chemical_name_systematic        ?
_chemical_name_common            ?
_chemical_melting_point          ?
_chemical_formula_moiety         ?
_chemical_formula_sum            'C224 H252 Au44 S28'
_chemical_formula_weight         12508.45

loop_
_atom_type_symbol
_atom_type_description
_atom_type_scat_dispersion_real
_atom_type_scat_dispersion_imag
_atom_type_scat_source
C C 0.0033 0.0016 'International Tables Vol C Tables 4.2.6.8 and 6.1.1.4'
H H 0.0000 0.0000 'International Tables Vol C Tables 4.2.6.8 and 6.1.1.4'
Au Au -2.0133 8.8022 'International Tables Vol C Tables 4.2.6.8 and 6.1.1.4'
S S 0.1246 0.1234 'International Tables Vol C Tables 4.2.6.8 and 6.1.1.4'

_space_group_crystal_system      trigonal
_space_group_IT_number           167
_space_group_name_H-M_alt        'R -3 c :H'
_space_group_name_Hall           '-R 3 2"c'

_shelx_space_group_comment       
;
The symmetry employed for this shelxl refinement is uniquely defined
by the following loop, which should always be used as a source of
symmetry information in preference to the above space-group names.
They are only intended as comments.
;

loop_
_space_group_symop_operation_xyz
'x, y, z'
'-y, x-y, z'
'-x+y, -x, z'
'y, x, -z+1/2'
'x-y, -y, -z+1/2'
'-x, -x+y, -z+1/2'
'x+2/3, y+1/3, z+1/3'
'-y+2/3, x-y+1/3, z+1/3'
'-x+y+2/3, -x+1/3, z+1/3'
'y+2/3, x+1/3, -z+5/6'
'x-y+2/3, -y+1/3, -z+5/6'
'-x+2/3, -x+y+1/3, -z+5/6'
'x+1/3, y+2/3, z+2/3'
'-y+1/3, x-y+2/3, z+2/3'
'-x+y+1/3, -x+2/3, z+2/3'
'y+1/3, x+2/3, -z+7/6'
'x-y+1/3, -y+2/3, -z+7/6'
'-x+1/3, -x+y+2/3, -z+7/6'
'-x, -y, -z'
'y, -x+y, -z'
'x-y, x, -z'
'-y, -x, z-1/2'
'-x+y, y, z-1/2'
'x, x-y, z-1/2'
'-x+2/3, -y+1/3, -z+1/3'
'y+2/3, -x+y+1/3, -z+1/3'
'x-y+2/3, x+1/3, -z+1/3'
'-y+2/3, -x+1/3, z-1/6'
'-x+y+2/3, y+1/3, z-1/6'
'x+2/3, x-y+1/3, z-1/6'
'-x+1/3, -y+2/3, -z+2/3'
'y+1/3, -x+y+2/3, -z+2/3'
'x-y+1/3, x+2/3, -z+2/3'
'-y+1/3, -x+2/3, z+1/6'
'-x+y+1/3, y+2/3, z+1/6'
'x+1/3, x-y+2/3, z+1/6'

_cell_length_a                   45.692(2)
_cell_length_b                   45.692(2)
_cell_length_c                   77.435(4)
_cell_angle_alpha                90
_cell_angle_beta                 90
_cell_angle_gamma                120
_cell_volume                     140008(14)
_cell_formula_units_Z            18
_cell_measurement_temperature    193(2)
_cell_measurement_reflns_used    9330
_cell_measurement_theta_min      2.26
_cell_measurement_theta_max      26.07

_exptl_crystal_description       block
_exptl_crystal_colour            ?
_exptl_crystal_density_meas      ?
_exptl_crystal_density_method    ?
_exptl_crystal_density_diffrn    2.670
_exptl_crystal_F_000             99360
_exptl_transmission_factor_min   ?
_exptl_transmission_factor_max   ?
_exptl_crystal_size_max          0.120
_exptl_crystal_size_mid          0.110
_exptl_crystal_size_min          0.090
_exptl_absorpt_coefficient_mu    20.874
_shelx_estimated_absorpt_T_min   0.188
_shelx_estimated_absorpt_T_max   0.255
_exptl_absorpt_correction_type   multi-scan
_exptl_absorpt_correction_T_min  0.0856
_exptl_absorpt_correction_T_max  0.2616
_exptl_absorpt_process_details   sadabs
_exptl_absorpt_special_details   ?
_diffrn_ambient_temperature      193(2)
_diffrn_radiation_wavelength     0.71073
_diffrn_radiation_type           MoK\a
_diffrn_source                   ?
_diffrn_measurement_device_type  'Bruker APEX-II CCD'
_diffrn_measurement_method       '\f and \w scans'
_diffrn_detector_area_resol_mean ?
_diffrn_reflns_number            432161
_diffrn_reflns_av_unetI/netI     0.0547
_diffrn_reflns_av_R_equivalents  0.1146
_diffrn_reflns_limit_h_min       -59
_diffrn_reflns_limit_h_max       59
_diffrn_reflns_limit_k_min       -59
_diffrn_reflns_limit_k_max       52
_diffrn_reflns_limit_l_min       -96
_diffrn_reflns_limit_l_max       100
_diffrn_reflns_theta_min         1.929
_diffrn_reflns_theta_max         27.481
_diffrn_reflns_theta_full        25.242
_diffrn_measured_fraction_theta_max 0.998
_diffrn_measured_fraction_theta_full 0.999
_diffrn_reflns_Laue_measured_fraction_max 0.998
_diffrn_reflns_Laue_measured_fraction_full 0.999
_diffrn_reflns_point_group_measured_fraction_max 0.998
_diffrn_reflns_point_group_measured_fraction_full 0.999
_reflns_number_total             35644
_reflns_number_gt                23024
_reflns_threshold_expression     'I > 2\s(I)'
_reflns_Friedel_coverage         0.000
_reflns_Friedel_fraction_max     .
_reflns_Friedel_fraction_full    .

_reflns_special_details          
;
 Reflections were merged by SHELXL according to the crystal
 class for the calculation of statistics and refinement.
 
 Structure factors included contributions from the .fab file.
 
 _reflns_Friedel_fraction is defined as the number of unique
 Friedel pairs measured divided by the number that would be
 possible theoretically, ignoring centric projections and
 systematic absences.
;

_computing_data_collection       ?
_computing_cell_refinement       ?
_computing_data_reduction        ?
_computing_structure_solution    'SHELXT 2014/5 (Sheldrick, 2014)'
_computing_structure_refinement  'SHELXL-2018/3 (Sheldrick, 2018)'
_computing_molecular_graphics    ?
_computing_publication_material  ?
_refine_special_details          ?
_refine_ls_structure_factor_coef Fsqd
_refine_ls_matrix_type           full
_refine_ls_weighting_scheme      calc
_refine_ls_weighting_details     
'w=1/[\s^2^(Fo^2^)+(0.0744P)^2^+5929.5830P] where P=(Fo^2^+2Fc^2^)/3'
_atom_sites_solution_primary     ?
_atom_sites_solution_secondary   ?
_atom_sites_solution_hydrogens   geom
_refine_ls_hydrogen_treatment    constr
_refine_ls_extinction_method     none
_refine_ls_extinction_coef       .
_refine_ls_number_reflns         35644
_refine_ls_number_parameters     1351
_refine_ls_number_restraints     1789
_refine_ls_R_factor_all          0.0923
_refine_ls_R_factor_gt           0.0488
_refine_ls_wR_factor_ref         0.1596
_refine_ls_wR_factor_gt          0.1309
_refine_ls_goodness_of_fit_ref   1.016
_refine_ls_restrained_S_all      0.995
_refine_ls_shift/su_max          0.004
_refine_ls_shift/su_mean         0.000

loop_
_atom_site_label
_atom_site_type_symbol
_atom_site_fract_x
_atom_site_fract_y
_atom_site_fract_z
_atom_site_U_iso_or_equiv
_atom_site_adp_type
_atom_site_occupancy
_atom_site_site_symmetry_order
_atom_site_calc_flag
_atom_site_refinement_flags_posn
_atom_site_refinement_flags_adp
_atom_site_refinement_flags_occupancy
_atom_site_disorder_assembly
_atom_site_disorder_group
Au1 Au 0.55669(2) 0.66904(2) 0.62333(2) 0.05037(14) Uani 1 1 d . . . . .
Au2 Au 0.61538(2) 0.71809(2) 0.60104(2) 0.04136(12) Uani 1 1 d . . . . .
Au3 Au 0.55256(2) 0.73658(2) 0.58115(2) 0.05589(16) Uani 1 1 d . . . . .
Au4 Au 0.666667 0.78416(2) 0.583333 0.04820(19) Uani 1 2 d S T P . .
Au5 Au 0.666667 0.71454(2) 0.583333 0.03733(15) Uani 1 2 d S T P . .
Au6 Au 0.66465(2) 0.71380(2) 0.61903(2) 0.04180(12) Uani 1 1 d . . . . .
Au7 Au 0.61498(2) 0.65269(2) 0.64584(2) 0.05340(15) Uani 1 1 d . . . . .
Au8 Au 0.67328(2) 0.65335(2) 0.61939(2) 0.04479(13) Uani 1 1 d . . . . .
Au9 Au 0.666667 0.65174(2) 0.583333 0.04112(17) Uani 1 2 d S T P . .
Au10 Au 0.72208(2) 0.70584(2) 0.64331(2) 0.04994(14) Uani 1 1 d . . . . .
Au11 Au 0.72107(2) 0.70979(2) 0.60204(2) 0.04069(12) Uani 1 1 d . . . . .
Au12 Au 0.71926(2) 0.70985(2) 0.56377(2) 0.04027(12) Uani 1 1 d . . . . .
Au13 Au 0.76979(2) 0.76070(2) 0.62158(2) 0.04704(14) Uani 1 1 d . . . . .
Au14 Au 0.77141(2) 0.76760(2) 0.58656(2) 0.04516(13) Uani 1 1 d . . . . .
Au15 Au 0.80775(2) 0.83578(2) 0.62532(2) 0.0700(2) Uani 1 1 d . . . . .
Au16 Au 0.76948(2) 0.71164(2) 0.54382(2) 0.04735(14) Uani 1 1 d . . . . .
Au17 Au 0.71965(2) 0.64875(2) 0.59907(2) 0.04891(14) Uani 1 1 d . . . . .
Au18 Au 0.72713(2) 0.65247(2) 0.56162(2) 0.04991(14) Uani 1 1 d . . . . .
Au19 Au 0.666667 0.58501(2) 0.583333 0.0679(3) Uani 1 2 d S T P . .
Au20 Au 0.77408(2) 0.70740(2) 0.57842(2) 0.04779(14) Uani 1 1 d . . . . .
Au21 Au 0.78094(2) 0.63593(2) 0.57591(2) 0.06369(18) Uani 1 1 d . . . . .
Au22 Au 0.81175(2) 0.68208(2) 0.53837(2) 0.06430(18) Uani 1 1 d . . . . .
Au23 Au 0.78917(2) 0.70875(2) 0.61914(2) 0.05366(15) Uani 1 1 d . . . . .
Au24 Au 0.72382(2) 0.77299(2) 0.60489(2) 0.04374(13) Uani 1 1 d . . . . .
C1 C 0.4633(4) 0.6141(5) 0.5863(2) 0.068(3) Uani 1 1 d . U . . .
H1 H 0.472018 0.625383 0.575612 0.081 Uiso 1 1 calc R U . . .
C2 C 0.4310(5) 0.5875(5) 0.5870(2) 0.070(3) Uani 1 1 d . U . . .
C3 C 0.4175(5) 0.5731(5) 0.6029(2) 0.070(3) Uani 1 1 d . U . . .
H3 H 0.394428 0.555884 0.603490 0.084 Uiso 1 1 calc R U . . .
C4 C 0.4360(5) 0.5829(5) 0.6174(2) 0.069(3) Uani 1 1 d . U . . .
C5 C 0.4697(4) 0.6089(5) 0.6169(2) 0.065(3) Uani 1 1 d . U . . .
H5 H 0.483203 0.615644 0.627010 0.078 Uiso 1 1 calc R U . . .
C6 C 0.4834(4) 0.6249(4) 0.6007(2) 0.061(3) Uani 1 1 d . U . . .
C7 C 0.4104(6) 0.5767(6) 0.5709(3) 0.106(6) Uani 1 1 d . U . . .
H7A H 0.397006 0.588038 0.570139 0.159 Uiso 1 1 calc R U . . .
H7B H 0.395154 0.552165 0.571128 0.159 Uiso 1 1 calc R U . . .
H7C H 0.425342 0.582776 0.560866 0.159 Uiso 1 1 calc R U . . .
C8 C 0.4216(5) 0.5667(5) 0.6347(2) 0.082(5) Uani 1 1 d . U . . .
H8A H 0.405478 0.542577 0.633047 0.122 Uiso 1 1 calc R U . . .
H8B H 0.410062 0.577629 0.639973 0.122 Uiso 1 1 calc R U . . .
H8C H 0.439966 0.569324 0.642271 0.122 Uiso 1 1 calc R U . . .
C9 C 0.5706(5) 0.7482(5) 0.6226(2) 0.063(3) Uani 1 1 d . U . . .
C10 C 0.5367(5) 0.7363(4) 0.6234(2) 0.064(3) Uani 1 1 d . U . . .
H10 H 0.523895 0.731153 0.613072 0.077 Uiso 1 1 calc R U . . .
C11 C 0.5205(5) 0.7317(5) 0.6397(2) 0.071(3) Uani 1 1 d . U . . .
C12 C 0.5391(5) 0.7402(5) 0.6544(2) 0.071(3) Uani 1 1 d . U . . .
H12 H 0.528578 0.737300 0.665301 0.086 Uiso 1 1 calc R U . . .
C13 C 0.5743(5) 0.7534(5) 0.6533(2) 0.069(3) Uani 1 1 d . U . . .
C14 C 0.5886(5) 0.7562(5) 0.6378(2) 0.066(3) Uani 1 1 d . U . . .
H14 H 0.612209 0.764138 0.637354 0.079 Uiso 1 1 calc R U . . .
C15 C 0.4831(5) 0.7181(6) 0.6405(3) 0.093(5) Uani 1 1 d . U . . .
H15A H 0.471779 0.694239 0.643983 0.139 Uiso 1 1 calc R U . . .
H15B H 0.474949 0.720059 0.629152 0.139 Uiso 1 1 calc R U . . .
H15C H 0.478242 0.730979 0.649010 0.139 Uiso 1 1 calc R U . . .
C16 C 0.5949(5) 0.7615(5) 0.6702(2) 0.077(4) Uani 1 1 d . U . . .
H16A H 0.617665 0.765629 0.667536 0.116 Uiso 1 1 calc R U . . .
H16B H 0.583702 0.742334 0.678120 0.116 Uiso 1 1 calc R U . . .
H16C H 0.596529 0.781672 0.675530 0.116 Uiso 1 1 calc R U . . .
C17 C 0.5619(6) 0.6712(6) 0.6662(3) 0.083(4) Uani 1 1 d . U . . .
C18 C 0.5294(6) 0.6627(6) 0.6650(3) 0.087(4) Uani 1 1 d . U . . .
H18 H 0.519742 0.661708 0.654034 0.105 Uiso 1 1 calc R U . . .
C19 C 0.5097(6) 0.6553(6) 0.6797(3) 0.090(4) Uani 1 1 d . U . . .
C20 C 0.5245(6) 0.6569(6) 0.6954(3) 0.092(4) Uani 1 1 d . U . . .
H20 H 0.511715 0.654060 0.705548 0.110 Uiso 1 1 calc R U . . .
C21 C 0.5575(6) 0.6626(6) 0.6972(3) 0.089(4) Uani 1 1 d . U . . .
C22 C 0.5764(6) 0.6691(5) 0.6824(3) 0.087(4) Uani 1 1 d . U . . .
H22 H 0.598527 0.672075 0.682792 0.104 Uiso 1 1 calc R U . . .
C23 C 0.4735(6) 0.6467(7) 0.6778(3) 0.113(6) Uani 1 1 d . U . . .
H23A H 0.459805 0.623316 0.673812 0.170 Uiso 1 1 calc R U . . .
H23B H 0.472042 0.661978 0.669423 0.170 Uiso 1 1 calc R U . . .
H23C H 0.464992 0.649187 0.689025 0.170 Uiso 1 1 calc R U . . .
C24 C 0.5727(6) 0.6608(6) 0.7140(3) 0.098(6) Uani 1 1 d . U . . .
H24A H 0.596337 0.678982 0.714509 0.147 Uiso 1 1 calc R U . . .
H24B H 0.571594 0.638919 0.715000 0.147 Uiso 1 1 calc R U . . .
H24C H 0.560108 0.663457 0.723566 0.147 Uiso 1 1 calc R U . . .
C25 C 0.6676(7) 0.6325(6) 0.6639(3) 0.104(4) Uani 1 1 d . U . . .
C26 C 0.6603(7) 0.6455(6) 0.6784(3) 0.110(4) Uani 1 1 d . U . . .
H26 H 0.643596 0.651899 0.677310 0.133 Uiso 1 1 calc R U . . .
C27 C 0.6754(7) 0.6496(7) 0.6940(4) 0.114(4) Uani 1 1 d . U . . .
C28 C 0.7025(7) 0.6434(7) 0.6938(4) 0.118(5) Uani 1 1 d . U . . .
H28 H 0.716770 0.649697 0.703706 0.141 Uiso 1 1 calc R U . . .
C29 C 0.7098(7) 0.6283(7) 0.6797(4) 0.112(4) Uani 1 1 d . U . . .
C30 C 0.6926(7) 0.6237(6) 0.6644(3) 0.110(4) Uani 1 1 d . U . . .
H30 H 0.697633 0.614765 0.654551 0.131 Uiso 1 1 calc R U . . .
C31 C 0.6621(8) 0.6583(7) 0.7104(4) 0.134(7) Uani 1 1 d . U . . .
H31A H 0.675586 0.682597 0.712609 0.201 Uiso 1 1 calc R U . . .
H31B H 0.663948 0.645821 0.720229 0.201 Uiso 1 1 calc R U . . .
H31C H 0.638404 0.651919 0.708708 0.201 Uiso 1 1 calc R U . . .
C32 C 0.7372(7) 0.6215(7) 0.6812(4) 0.139(7) Uani 1 1 d . U . . .
H32A H 0.737487 0.608951 0.670997 0.208 Uiso 1 1 calc R U . . .
H32B H 0.734152 0.608089 0.691588 0.208 Uiso 1 1 calc R U . . .
H32C H 0.758629 0.642916 0.681944 0.208 Uiso 1 1 calc R U . . .
C33 C 0.7322(5) 0.7787(5) 0.6660(2) 0.068(3) Uani 1 1 d . U . . .
H33 H 0.743632 0.766399 0.667993 0.082 Uiso 1 1 calc R U . . .
C34 C 0.7439(5) 0.8104(5) 0.6733(2) 0.068(3) Uani 1 1 d . U . . .
C35 C 0.7283(5) 0.8282(5) 0.6705(2) 0.072(3) Uani 1 1 d . U . . .
H35 H 0.737631 0.850204 0.675241 0.087 Uiso 1 1 calc R U . . .
C36 C 0.6981(5) 0.8149(5) 0.6605(2) 0.066(3) Uani 1 1 d . U . . .
C37 C 0.6865(5) 0.7834(4) 0.6529(2) 0.064(3) Uani 1 1 d . U . . .
H37 H 0.666835 0.774032 0.645880 0.077 Uiso 1 1 calc R U . . .
C38 C 0.7034(4) 0.7653(4) 0.6557(2) 0.061(3) Uani 1 1 d . U . . .
C39 C 0.7746(5) 0.8242(6) 0.6843(3) 0.094(6) Uani 1 1 d . U . . .
H39A H 0.772016 0.836133 0.694184 0.141 Uiso 1 1 calc R U . . .
H39B H 0.794392 0.839962 0.677525 0.141 Uiso 1 1 calc R U . . .
H39C H 0.777645 0.805649 0.688461 0.141 Uiso 1 1 calc R U . . .
C40 C 0.6813(5) 0.8359(5) 0.6572(3) 0.086(5) Uani 1 1 d . U . . .
H40A H 0.675749 0.835015 0.644931 0.129 Uiso 1 1 calc R U . . .
H40B H 0.696731 0.859436 0.660570 0.129 Uiso 1 1 calc R U . . .
H40C H 0.660525 0.826902 0.664075 0.129 Uiso 1 1 calc R U . . .
C41 C 0.7861(7) 0.7057(8) 0.6615(3) 0.112(5) Uani 1 1 d . U . . .
C42 C 0.7745(7) 0.7175(7) 0.6751(3) 0.113(4) Uani 1 1 d . U . . .
H42 H 0.752986 0.715869 0.674332 0.136 Uiso 1 1 calc R U . . .
C43 C 0.7945(7) 0.7316(8) 0.6898(3) 0.119(5) Uani 1 1 d . U . . .
C44 C 0.8250(7) 0.7324(8) 0.6898(3) 0.125(5) Uani 1 1 d . U . . .
H44 H 0.840527 0.744289 0.698862 0.150 Uiso 1 1 calc R U . . .
C45 C 0.8342(7) 0.7163(8) 0.6772(3) 0.124(5) Uani 1 1 d . U . . .
C46 C 0.8151(7) 0.7065(8) 0.6633(3) 0.122(5) Uani 1 1 d . U . . .
H46 H 0.822897 0.699401 0.653712 0.146 Uiso 1 1 calc R U . . .
C47 C 0.7799(8) 0.7443(8) 0.7047(3) 0.134(7) Uani 1 1 d . U . . .
H47A H 0.781869 0.765912 0.701403 0.200 Uiso 1 1 calc R U . . .
H47B H 0.792795 0.747364 0.715375 0.200 Uiso 1 1 calc R U . . .
H47C H 0.756114 0.727574 0.706712 0.200 Uiso 1 1 calc R U . . .
C48 C 0.8695(8) 0.7199(9) 0.6795(4) 0.151(8) Uani 1 1 d . U . . .
H48A H 0.866899 0.698692 0.684060 0.227 Uiso 1 1 calc R U . . .
H48B H 0.882817 0.738275 0.687630 0.227 Uiso 1 1 calc R U . . .
H48C H 0.881046 0.724917 0.668339 0.227 Uiso 1 1 calc R U . . .
C49 C 0.8449(6) 0.8041(6) 0.6464(3) 0.130(5) Uani 1 1 d . U . . .
C50 C 0.8661(6) 0.8284(5) 0.6575(3) 0.140(5) Uani 1 1 d . U . . .
H50 H 0.858102 0.841431 0.663209 0.168 Uiso 1 1 calc R U . . .
C51 C 0.8975(6) 0.8351(5) 0.6608(2) 0.139(5) Uani 1 1 d D U . . .
C52 C 0.9081(6) 0.8168(6) 0.6527(3) 0.140(5) Uani 1 1 d . U . . .
H52 H 0.930458 0.821365 0.654892 0.169 Uiso 1 1 calc R U . . .
C53 C 0.8890(6) 0.7918(6) 0.6414(3) 0.138(5) Uani 1 1 d . U . . .
C54 C 0.8558(6) 0.7857(6) 0.6383(3) 0.136(5) Uani 1 1 d . U . . .
H54 H 0.841342 0.768457 0.630466 0.163 Uiso 1 1 calc R U . . .
C55 C 0.9168(7) 0.8630(6) 0.6735(3) 0.174(8) Uani 1 1 d D U . . .
H55A H 0.913201 0.853551 0.685208 0.261 Uiso 1 1 calc R U . . .
H55B H 0.908820 0.879308 0.672955 0.261 Uiso 1 1 calc R U . . .
H55C H 0.940932 0.874406 0.670742 0.261 Uiso 1 1 calc R U . . .
C56 C 0.8998(6) 0.7690(7) 0.6314(4) 0.152(7) Uani 1 1 d . U . . .
H56A H 0.924561 0.780063 0.631145 0.227 Uiso 1 1 calc R U . . .
H56B H 0.891228 0.765638 0.619517 0.227 Uiso 1 1 calc R U . . .
H56C H 0.890537 0.747118 0.637180 0.227 Uiso 1 1 calc R U . . .
C57 C 0.8603(3) 0.8906(5) 0.6011(2) 0.147(5) Uani 1 1 d DG U . . .
C58 C 0.8855(5) 0.9030(5) 0.61359(17) 0.155(6) Uani 1 1 d DG U . . .
H58 H 0.879882 0.902742 0.625418 0.186 Uiso 1 1 calc R U . . .
C59 C 0.9191(4) 0.9158(4) 0.6088(2) 0.155(6) Uani 1 1 d DG U . . .
C60 C 0.9273(3) 0.9161(4) 0.5915(2) 0.151(5) Uani 1 1 d DG U . . .
H60 H 0.950238 0.924885 0.588165 0.182 Uiso 1 1 calc R U . . .
C61 C 0.9021(4) 0.9037(4) 0.57899(17) 0.143(5) Uani 1 1 d DG U . . .
C62 C 0.8686(4) 0.8909(5) 0.5838(2) 0.141(5) Uani 1 1 d DG U . . .
H62 H 0.851297 0.882436 0.575282 0.169 Uiso 1 1 calc R U . . .
C63 C 0.9436(7) 0.9283(7) 0.6236(3) 0.192(9) Uani 1 1 d D U . . .
H63A H 0.950587 0.951951 0.626010 0.288 Uiso 1 1 calc R U . . .
H63B H 0.963505 0.926512 0.620600 0.288 Uiso 1 1 calc R U . . .
H63C H 0.932757 0.914562 0.633871 0.288 Uiso 1 1 calc R U . . .
C64 C 0.9132(6) 0.9050(6) 0.5607(2) 0.137(7) Uani 1 1 d D U . . .
H64A H 0.894336 0.888047 0.553828 0.206 Uiso 1 1 calc R U . . .
H64B H 0.931966 0.900357 0.560356 0.206 Uiso 1 1 calc R U . . .
H64C H 0.920751 0.927542 0.555901 0.206 Uiso 1 1 calc R U . . .
C65 C 0.7170(5) 0.8432(4) 0.6117(2) 0.066(3) Uani 1 1 d . U . . .
C66 C 0.7416(4) 0.8560(4) 0.6247(2) 0.068(3) Uani 1 1 d . U . . .
H66 H 0.745232 0.841178 0.631750 0.081 Uiso 1 1 calc R U . . .
C67 C 0.7606(5) 0.8909(5) 0.6271(3) 0.074(3) Uani 1 1 d . U . . .
C68 C 0.7536(5) 0.9116(5) 0.6157(3) 0.076(3) Uani 1 1 d . U . . .
H68 H 0.767028 0.935456 0.616929 0.091 Uiso 1 1 calc R U . . .
C69 C 0.7289(5) 0.8994(5) 0.6032(3) 0.073(3) Uani 1 1 d . U . . .
C70 C 0.7107(5) 0.8639(4) 0.6004(3) 0.070(3) Uani 1 1 d . U . . .
H70 H 0.694801 0.854264 0.591259 0.084 Uiso 1 1 calc R U . . .
C71 C 0.7841(5) 0.9052(5) 0.6414(3) 0.092(6) Uani 1 1 d . U . . .
H71A H 0.772969 0.909498 0.651118 0.139 Uiso 1 1 calc R U . . .
H71B H 0.803805 0.926494 0.637778 0.139 Uiso 1 1 calc R U . . .
H71C H 0.791424 0.889313 0.645037 0.139 Uiso 1 1 calc R U . . .
C72 C 0.7226(5) 0.9225(5) 0.5922(3) 0.087(5) Uani 1 1 d . U . . .
H72A H 0.743346 0.938002 0.585973 0.130 Uiso 1 1 calc R U . . .
H72B H 0.715660 0.935410 0.599496 0.130 Uiso 1 1 calc R U . . .
H72C H 0.704658 0.909111 0.583847 0.130 Uiso 1 1 calc R U . . .
C73 C 0.7685(7) 0.5786(7) 0.6074(5) 0.144(6) Uani 1 1 d . U . . .
H73 H 0.785584 0.587672 0.598808 0.173 Uiso 1 1 calc R U . . .
C74 C 0.7612(8) 0.5501(8) 0.6170(5) 0.145(6) Uani 1 1 d . U . . .
C75 C 0.7349(8) 0.5349(8) 0.6272(5) 0.150(6) Uani 1 1 d . U . . .
H75 H 0.728987 0.513453 0.631850 0.180 Uiso 1 1 calc R U . . .
C76 C 0.7155(8) 0.5495(8) 0.6313(5) 0.150(6) Uani 1 1 d . U . . .
C77 C 0.7234(7) 0.5801(7) 0.6234(5) 0.145(6) Uani 1 1 d . U . . .
H77 H 0.711232 0.591183 0.626350 0.174 Uiso 1 1 calc R U . . .
C78 C 0.7478(8) 0.5935(7) 0.6116(5) 0.143(6) Uani 1 1 d . U . . .
C79 C 0.7826(8) 0.5331(8) 0.6138(5) 0.162(8) Uani 1 1 d . U . . .
H79A H 0.784026 0.522389 0.624451 0.243 Uiso 1 1 calc R U . . .
H79B H 0.805370 0.550243 0.610121 0.243 Uiso 1 1 calc R U . . .
H79C H 0.772020 0.515999 0.604717 0.243 Uiso 1 1 calc R U . . .
C80 C 0.6877(7) 0.5339(8) 0.6452(5) 0.166(8) Uani 1 1 d . U . . .
H80A H 0.693113 0.520831 0.653380 0.250 Uiso 1 1 calc R U . . .
H80B H 0.665960 0.518899 0.639691 0.250 Uiso 1 1 calc R U . . .
H80C H 0.686456 0.551887 0.651411 0.250 Uiso 1 1 calc R U . . .
C81 C 0.8663(4) 0.7304(5) 0.5746(2) 0.064(3) Uani 1 1 d . U . . .
H81 H 0.862871 0.745578 0.567684 0.077 Uiso 1 1 calc R U . . .
C82 C 0.8892(5) 0.7209(5) 0.5694(2) 0.067(3) Uani 1 1 d . U . . .
C83 C 0.8922(4) 0.6976(5) 0.5794(2) 0.065(3) Uani 1 1 d . U . . .
H83 H 0.907556 0.690401 0.575882 0.078 Uiso 1 1 calc R U . . .
C84 C 0.8736(4) 0.6843(5) 0.5944(2) 0.064(3) Uani 1 1 d . U . . .
C85 C 0.8517(4) 0.6952(5) 0.5997(2) 0.065(3) Uani 1 1 d . U . . .
H85 H 0.839152 0.686926 0.610118 0.078 Uiso 1 1 calc R U . . .
C86 C 0.8484(4) 0.7183(4) 0.5897(2) 0.059(3) Uani 1 1 d . U . . .
C87 C 0.9082(5) 0.7349(5) 0.5527(2) 0.077(4) Uani 1 1 d . U . . .
H87A H 0.892092 0.728591 0.543181 0.115 Uiso 1 1 calc R U . . .
H87B H 0.923121 0.725562 0.550662 0.115 Uiso 1 1 calc R U . . .
H87C H 0.921761 0.759551 0.553512 0.115 Uiso 1 1 calc R U . . .
C88 C 0.8765(5) 0.6595(5) 0.6054(3) 0.079(4) Uani 1 1 d . U . . .
H88A H 0.871141 0.639377 0.598606 0.119 Uiso 1 1 calc R U . . .
H88B H 0.860542 0.653123 0.615084 0.119 Uiso 1 1 calc R U . . .
H88C H 0.899538 0.669523 0.609920 0.119 Uiso 1 1 calc R U . . .
C89 C 0.8660(6) 0.6490(6) 0.5414(3) 0.090(4) Uani 1 1 d . U . . .
H89 H 0.864771 0.663922 0.533299 0.107 Uiso 1 1 calc R U . . .
C90 C 0.8955(6) 0.6477(6) 0.5419(3) 0.092(4) Uani 1 1 d . U . . .
C91 C 0.8967(6) 0.6257(6) 0.5534(3) 0.094(4) Uani 1 1 d . U . . .
H91 H 0.916866 0.624686 0.554369 0.112 Uiso 1 1 calc R U . . .
C92 C 0.8683(6) 0.6039(6) 0.5640(3) 0.093(4) Uani 1 1 d . U . . .
C93 C 0.8398(6) 0.6079(6) 0.5627(3) 0.094(4) Uani 1 1 d . U . . .
H93 H 0.820834 0.594485 0.569871 0.113 Uiso 1 1 calc R U . . .
C94 C 0.8383(6) 0.6304(6) 0.5516(3) 0.089(4) Uani 1 1 d . U . . .
C95 C 0.9268(6) 0.6684(6) 0.5313(3) 0.099(5) Uani 1 1 d . U . . .
H95A H 0.929235 0.690597 0.528985 0.148 Uiso 1 1 calc R U . . .
H95B H 0.924963 0.656826 0.520388 0.148 Uiso 1 1 calc R U . . .
H95C H 0.946549 0.671285 0.537730 0.148 Uiso 1 1 calc R U . . .
C96 C 0.8674(7) 0.5789(7) 0.5775(3) 0.116(6) Uani 1 1 d . U . . .
H96A H 0.874755 0.590265 0.588702 0.175 Uiso 1 1 calc R U . . .
H96B H 0.882555 0.570624 0.573928 0.175 Uiso 1 1 calc R U . . .
H96C H 0.844297 0.559763 0.578521 0.175 Uiso 1 1 calc R U . . .
C97 C 0.7090(7) 0.5686(6) 0.5540(3) 0.130(5) Uani 1 1 d D U . . .
C98 C 0.7241(7) 0.5694(6) 0.5386(3) 0.137(5) Uani 1 1 d D U . . .
H98 H 0.725971 0.584507 0.529653 0.164 Uiso 1 1 calc R U . . .
C99 C 0.7363(8) 0.5477(7) 0.5363(3) 0.140(5) Uani 1 1 d D U . . .
C100 C 0.7341(8) 0.5256(7) 0.5490(3) 0.141(5) Uani 1 1 d D U . . .
H100 H 0.741965 0.510202 0.546944 0.169 Uiso 1 1 calc R U . . .
C101 C 0.7202(8) 0.5262(7) 0.5648(3) 0.140(5) Uani 1 1 d D U . . .
C102 C 0.7088(7) 0.5487(6) 0.5674(3) 0.135(5) Uani 1 1 d D U . . .
H102 H 0.700696 0.550454 0.578435 0.162 Uiso 1 1 calc R U . . .
C103 C 0.7483(9) 0.5482(8) 0.5182(5) 0.166(8) Uani 1 1 d . U . . .
H10A H 0.760028 0.535165 0.517697 0.250 Uiso 1 1 calc R U . . .
H10B H 0.763915 0.571597 0.514695 0.250 Uiso 1 1 calc R U . . .
H10C H 0.728923 0.538182 0.510320 0.250 Uiso 1 1 calc R U . . .
C104 C 0.7204(9) 0.5041(8) 0.5794(4) 0.167(8) Uani 1 1 d . U . . .
H10D H 0.732223 0.518232 0.589400 0.251 Uiso 1 1 calc R U . . .
H10E H 0.732117 0.492125 0.575588 0.251 Uiso 1 1 calc R U . . .
H10F H 0.697147 0.487604 0.582605 0.251 Uiso 1 1 calc R U . . .
C105 C 0.8219(5) 0.7331(6) 0.4897(2) 0.078(3) Uani 1 1 d . U . . .
H105 H 0.840561 0.755064 0.491724 0.093 Uiso 1 1 calc R U . . .
C106 C 0.8133(5) 0.7207(6) 0.4726(2) 0.081(3) Uani 1 1 d . U . . .
C107 C 0.7845(5) 0.6879(6) 0.4701(3) 0.083(3) Uani 1 1 d . U . . .
H107 H 0.778462 0.679625 0.458613 0.100 Uiso 1 1 calc R U . . .
C108 C 0.7650(5) 0.6677(6) 0.4836(3) 0.083(3) Uani 1 1 d . U . . .
C109 C 0.7746(5) 0.6806(6) 0.5010(2) 0.079(3) Uani 1 1 d . U . . .
H109 H 0.762112 0.667288 0.510621 0.095 Uiso 1 1 calc R U . . .
C110 C 0.8025(5) 0.7128(6) 0.5036(2) 0.076(3) Uani 1 1 d . U . . .
C111 C 0.8355(6) 0.7432(6) 0.4581(3) 0.097(5) Uani 1 1 d . U . . .
H11A H 0.857533 0.759891 0.462801 0.146 Uiso 1 1 calc R U . . .
H11B H 0.824709 0.754804 0.452747 0.146 Uiso 1 1 calc R U . . .
H11C H 0.838622 0.729363 0.449417 0.146 Uiso 1 1 calc R U . . .
C112 C 0.7369(6) 0.6340(6) 0.4806(3) 0.100(6) Uani 1 1 d . U . . .
H11D H 0.745318 0.619551 0.476130 0.151 Uiso 1 1 calc R U . . .
H11E H 0.721343 0.634989 0.472242 0.151 Uiso 1 1 calc R U . . .
H11F H 0.724896 0.624587 0.491533 0.151 Uiso 1 1 calc R U . . .
S00 S 0.81667(10) 0.72888(12) 0.52450(5) 0.0585(10) Uani 1 1 d . . . . .
S1 S 0.52268(9) 0.66307(10) 0.59994(5) 0.0482(8) Uani 1 1 d . . . . .
S2 S 0.58958(10) 0.68506(11) 0.64801(5) 0.0552(10) Uani 1 1 d . . . . .
S3 S 0.64265(10) 0.62225(10) 0.64455(5) 0.0539(9) Uani 1 1 d . . . . .
S4 S 0.68291(10) 0.72251(10) 0.64844(5) 0.0479(8) Uani 1 1 d . . . . .
S5 S 0.68980(12) 0.59393(11) 0.55604(7) 0.0701(13) Uani 1 1 d . . . . .
S6 S 0.76308(11) 0.63512(11) 0.60362(6) 0.0620(11) Uani 1 1 d . . . . .
S7 S 0.75843(11) 0.68408(12) 0.64369(6) 0.0610(11) Uani 1 1 d . . . . .
S8 S 0.59234(10) 0.75497(10) 0.60263(5) 0.0497(9) Uani 1 1 d . . . . .
S9 S 0.69102(9) 0.79855(9) 0.61042(5) 0.0478(8) Uani 1 1 d . . . . .
S10 S 0.81850(14) 0.87927(13) 0.60744(7) 0.0751(13) Uani 1 1 d . . . . .
S11 S 0.80180(12) 0.79580(13) 0.64502(6) 0.0687(12) Uani 1 1 d . . . . .
S12 S 0.82273(9) 0.73631(10) 0.59577(5) 0.0483(8) Uani 1 1 d . . . . .
S13 S 0.80029(13) 0.63134(14) 0.54923(7) 0.0744(13) Uani 1 1 d . . . . .

loop_
_atom_site_aniso_label
_atom_site_aniso_U_11
_atom_site_aniso_U_22
_atom_site_aniso_U_33
_atom_site_aniso_U_23
_atom_site_aniso_U_13
_atom_site_aniso_U_12
Au1 0.0465(3) 0.0485(3) 0.0567(3) 0.0048(3) 0.0056(3) 0.0242(3)
Au2 0.0385(3) 0.0409(3) 0.0476(3) -0.0019(2) 0.0001(2) 0.0220(2)
Au3 0.0557(4) 0.0561(4) 0.0615(4) 0.0028(3) 0.0011(3) 0.0323(3)
Au4 0.0442(4) 0.0408(3) 0.0606(5) 0.00117(18) 0.0023(4) 0.0221(2)
Au5 0.0350(4) 0.0346(3) 0.0425(4) 0.00046(14) 0.0009(3) 0.01751(18)
Au6 0.0395(3) 0.0415(3) 0.0440(3) -0.0022(2) -0.0029(2) 0.0199(2)
Au7 0.0458(3) 0.0538(4) 0.0530(3) 0.0053(3) -0.0011(3) 0.0192(3)
Au8 0.0434(3) 0.0417(3) 0.0491(3) 0.0050(2) 0.0018(2) 0.0212(3)
Au9 0.0385(4) 0.0361(3) 0.0495(4) -0.00046(16) -0.0009(3) 0.01925(19)
Au10 0.0478(3) 0.0515(3) 0.0476(3) 0.0035(3) -0.0014(2) 0.0226(3)
Au11 0.0367(3) 0.0373(3) 0.0474(3) 0.0006(2) 0.0006(2) 0.0181(2)
Au12 0.0358(3) 0.0399(3) 0.0471(3) -0.0012(2) 0.0000(2) 0.0204(2)
Au13 0.0419(3) 0.0489(3) 0.0478(3) -0.0006(2) -0.0044(2) 0.0208(3)
Au14 0.0373(3) 0.0475(3) 0.0485(3) 0.0030(2) 0.0026(2) 0.0196(2)
Au15 0.0716(5) 0.0649(4) 0.0762(5) -0.0156(4) -0.0188(4) 0.0361(4)
Au16 0.0420(3) 0.0502(3) 0.0512(3) -0.0035(3) 0.0028(2) 0.0241(3)
Au17 0.0457(3) 0.0456(3) 0.0617(4) 0.0030(3) 0.0011(3) 0.0275(3)
Au18 0.0489(3) 0.0416(3) 0.0623(4) -0.0043(3) -0.0022(3) 0.0249(3)
Au19 0.0562(6) 0.0427(3) 0.1094(8) -0.0076(3) -0.0152(5) 0.0281(3)
Au20 0.0395(3) 0.0515(3) 0.0532(3) -0.0008(3) -0.0027(2) 0.0234(3)
Au21 0.0543(4) 0.0617(4) 0.0856(5) -0.0059(3) -0.0065(3) 0.0369(3)
Au22 0.0602(4) 0.0805(5) 0.0687(4) -0.0099(4) -0.0033(3) 0.0475(4)
Au23 0.0522(3) 0.0631(4) 0.0545(3) 0.0024(3) 0.0009(3) 0.0355(3)
Au24 0.0430(3) 0.0415(3) 0.0489(3) -0.0023(2) -0.0005(2) 0.0229(2)
C1 0.055(5) 0.072(6) 0.074(6) 0.007(5) 0.008(5) 0.030(5)
C2 0.057(5) 0.071(6) 0.077(6) 0.007(5) 0.005(5) 0.028(5)
C3 0.055(5) 0.073(6) 0.080(6) 0.007(5) 0.006(5) 0.030(5)
C4 0.057(5) 0.071(6) 0.076(6) 0.009(5) 0.010(5) 0.030(5)
C5 0.055(5) 0.069(6) 0.075(6) 0.009(5) 0.008(5) 0.034(5)
C6 0.052(5) 0.067(6) 0.072(6) 0.008(5) 0.007(5) 0.035(5)
C7 0.074(9) 0.098(10) 0.101(10) 0.005(9) -0.007(9) 0.009(9)
C8 0.059(8) 0.092(9) 0.073(9) 0.013(8) 0.015(7) 0.023(8)
C9 0.066(6) 0.068(6) 0.064(5) -0.012(5) 0.005(5) 0.039(5)
C10 0.069(5) 0.069(6) 0.064(5) -0.013(5) 0.004(5) 0.041(5)
C11 0.073(6) 0.073(6) 0.067(5) -0.017(5) 0.009(5) 0.037(5)
C12 0.074(6) 0.075(6) 0.066(5) -0.012(5) 0.006(5) 0.037(5)
C13 0.073(6) 0.072(6) 0.065(5) -0.015(5) 0.005(5) 0.039(5)
C14 0.070(6) 0.069(6) 0.067(5) -0.013(5) 0.006(5) 0.042(5)
C15 0.072(9) 0.102(10) 0.086(9) -0.013(9) 0.014(8) 0.029(8)
C16 0.080(9) 0.086(9) 0.068(8) -0.014(8) 0.001(7) 0.042(8)
C17 0.086(7) 0.086(7) 0.069(6) 0.001(6) 0.015(6) 0.038(6)
C18 0.088(7) 0.091(7) 0.072(6) 0.004(6) 0.014(6) 0.036(6)
C19 0.089(7) 0.093(7) 0.075(6) 0.002(6) 0.017(6) 0.035(6)
C20 0.091(7) 0.094(7) 0.074(6) 0.000(6) 0.020(6) 0.033(6)
C21 0.090(7) 0.091(7) 0.074(6) -0.001(6) 0.016(6) 0.036(6)
C22 0.089(7) 0.088(7) 0.071(6) 0.002(6) 0.014(6) 0.034(6)
C23 0.094(10) 0.126(11) 0.095(10) 0.009(10) 0.019(9) 0.037(10)
C24 0.104(10) 0.094(10) 0.070(9) 0.000(9) 0.019(9) 0.029(9)
C25 0.118(9) 0.103(8) 0.102(8) 0.036(7) -0.026(8) 0.063(7)
C26 0.123(9) 0.108(8) 0.106(8) 0.028(7) -0.026(8) 0.062(7)
C27 0.125(9) 0.110(8) 0.108(8) 0.028(7) -0.024(8) 0.060(7)
C28 0.126(9) 0.113(8) 0.110(8) 0.027(7) -0.024(8) 0.057(7)
C29 0.120(9) 0.110(8) 0.109(8) 0.033(7) -0.027(8) 0.059(7)
C30 0.119(9) 0.108(8) 0.105(8) 0.032(7) -0.023(7) 0.060(7)
C31 0.147(13) 0.124(12) 0.116(12) 0.011(11) -0.020(11) 0.056(11)
C32 0.134(12) 0.133(12) 0.131(12) 0.038(11) -0.024(11) 0.054(11)
C33 0.071(6) 0.067(6) 0.063(5) -0.010(5) 0.000(5) 0.031(5)
C34 0.072(6) 0.065(6) 0.062(5) -0.009(5) -0.002(5) 0.031(5)
C35 0.077(6) 0.067(6) 0.064(5) -0.013(5) 0.003(5) 0.030(5)
C36 0.072(6) 0.064(6) 0.066(5) -0.009(5) 0.005(5) 0.036(5)
C37 0.069(6) 0.064(6) 0.061(5) -0.009(5) 0.002(5) 0.034(5)
C38 0.067(6) 0.061(6) 0.057(5) -0.013(5) 0.003(5) 0.033(5)
C39 0.090(10) 0.085(10) 0.071(9) -0.014(8) -0.009(8) 0.017(9)
C40 0.088(9) 0.077(9) 0.095(10) -0.006(8) 0.010(8) 0.042(8)
C41 0.116(9) 0.169(10) 0.073(7) 0.018(7) -0.022(7) 0.087(8)
C42 0.119(9) 0.170(10) 0.074(7) 0.018(7) -0.026(7) 0.089(8)
C43 0.122(9) 0.174(10) 0.077(7) 0.018(7) -0.024(7) 0.085(8)
C44 0.123(9) 0.178(10) 0.080(7) 0.013(7) -0.023(7) 0.079(8)
C45 0.120(9) 0.179(10) 0.080(7) 0.018(7) -0.023(7) 0.081(8)
C46 0.120(9) 0.177(10) 0.076(7) 0.017(7) -0.023(7) 0.081(8)
C47 0.139(12) 0.179(14) 0.090(11) 0.006(11) -0.024(10) 0.085(11)
C48 0.130(12) 0.204(14) 0.107(11) 0.009(11) -0.017(11) 0.074(12)
C49 0.084(8) 0.124(10) 0.201(13) -0.058(8) -0.072(8) 0.067(7)
C50 0.090(8) 0.131(10) 0.205(13) -0.059(8) -0.071(8) 0.060(7)
C51 0.089(8) 0.131(10) 0.206(13) -0.060(8) -0.071(8) 0.061(7)
C52 0.090(8) 0.132(10) 0.207(13) -0.058(8) -0.071(8) 0.060(7)
C53 0.089(8) 0.130(10) 0.204(13) -0.057(8) -0.069(8) 0.061(7)
C54 0.086(8) 0.129(10) 0.204(13) -0.057(8) -0.070(8) 0.063(7)
C55 0.117(12) 0.155(14) 0.222(16) -0.057(12) -0.079(12) 0.048(11)
C56 0.092(11) 0.143(13) 0.217(16) -0.055(12) -0.056(11) 0.056(10)
C57 0.083(8) 0.212(13) 0.130(10) -0.049(10) -0.019(7) 0.062(9)
C58 0.086(8) 0.220(13) 0.133(10) -0.048(10) -0.019(7) 0.057(9)
C59 0.085(8) 0.221(13) 0.133(10) -0.049(10) -0.022(7) 0.056(9)
C60 0.084(7) 0.217(13) 0.133(10) -0.046(10) -0.020(7) 0.060(9)
C61 0.080(7) 0.209(13) 0.129(10) -0.048(10) -0.020(7) 0.066(9)
C62 0.079(7) 0.208(13) 0.129(10) -0.049(10) -0.019(7) 0.067(9)
C63 0.110(12) 0.253(16) 0.152(14) -0.045(14) -0.025(11) 0.045(13)
C64 0.087(10) 0.197(15) 0.133(13) -0.044(13) -0.016(10) 0.075(11)
C65 0.065(6) 0.049(5) 0.084(6) -0.005(5) 0.008(5) 0.028(5)
C66 0.063(6) 0.053(5) 0.083(6) -0.007(5) 0.008(5) 0.026(5)
C67 0.069(6) 0.055(5) 0.087(6) -0.009(5) 0.005(5) 0.022(5)
C68 0.071(6) 0.053(5) 0.087(6) -0.007(5) 0.010(5) 0.019(5)
C69 0.069(6) 0.052(5) 0.088(6) -0.003(5) 0.008(5) 0.023(5)
C70 0.066(6) 0.053(5) 0.086(6) -0.004(5) 0.009(5) 0.026(5)
C71 0.078(9) 0.065(9) 0.100(10) -0.020(8) -0.006(8) 0.010(8)
C72 0.092(10) 0.056(8) 0.097(10) 0.004(8) 0.006(9) 0.025(8)
C73 0.106(9) 0.111(10) 0.228(15) 0.055(9) -0.022(9) 0.064(8)
C74 0.107(10) 0.112(10) 0.230(15) 0.056(9) -0.020(9) 0.065(8)
C75 0.110(10) 0.115(10) 0.230(15) 0.057(9) -0.021(9) 0.059(8)
C76 0.107(10) 0.117(10) 0.227(15) 0.058(9) -0.021(9) 0.056(8)
C77 0.104(10) 0.113(10) 0.226(15) 0.058(9) -0.022(9) 0.060(8)
C78 0.104(10) 0.111(10) 0.226(15) 0.056(9) -0.021(9) 0.063(8)
C79 0.124(13) 0.123(13) 0.250(17) 0.051(12) -0.027(12) 0.070(11)
C80 0.102(12) 0.136(13) 0.227(17) 0.061(13) -0.017(12) 0.035(12)
C81 0.056(5) 0.071(6) 0.073(6) -0.009(5) -0.005(5) 0.038(5)
C82 0.059(5) 0.071(6) 0.074(6) -0.011(5) -0.005(5) 0.035(5)
C83 0.058(5) 0.071(6) 0.077(6) -0.012(5) -0.004(5) 0.040(5)
C84 0.057(5) 0.071(6) 0.075(6) -0.011(5) -0.007(5) 0.040(5)
C85 0.057(5) 0.070(6) 0.075(6) -0.006(5) -0.006(5) 0.036(5)
C86 0.052(5) 0.067(6) 0.071(6) -0.009(5) -0.004(5) 0.039(5)
C87 0.071(8) 0.076(9) 0.083(9) -0.009(8) 0.017(8) 0.037(7)
C88 0.077(9) 0.084(9) 0.084(9) -0.005(8) -0.013(8) 0.045(7)
C89 0.105(7) 0.122(8) 0.085(7) -0.019(6) -0.013(6) 0.089(7)
C90 0.108(7) 0.122(8) 0.086(7) -0.020(6) -0.012(6) 0.088(7)
C91 0.110(7) 0.123(8) 0.090(7) -0.020(6) -0.011(6) 0.089(7)
C92 0.111(8) 0.121(8) 0.091(7) -0.013(6) -0.014(6) 0.091(7)
C93 0.110(8) 0.123(8) 0.089(7) -0.017(6) -0.010(6) 0.088(7)
C94 0.107(8) 0.119(8) 0.084(7) -0.019(6) -0.014(6) 0.090(7)
C95 0.093(10) 0.135(12) 0.093(10) -0.028(9) -0.013(9) 0.075(9)
C96 0.134(11) 0.137(12) 0.114(11) -0.002(10) -0.015(10) 0.095(10)
C97 0.160(11) 0.114(9) 0.179(13) -0.047(9) -0.041(10) 0.114(9)
C98 0.162(11) 0.119(9) 0.181(13) -0.049(9) -0.038(10) 0.109(9)
C99 0.164(11) 0.122(9) 0.181(13) -0.049(9) -0.037(10) 0.106(9)
C100 0.164(11) 0.122(9) 0.184(13) -0.048(9) -0.038(10) 0.108(9)
C101 0.166(11) 0.122(9) 0.182(13) -0.045(9) -0.041(10) 0.109(9)
C102 0.164(11) 0.118(9) 0.182(13) -0.045(9) -0.040(10) 0.113(9)
C103 0.175(14) 0.144(13) 0.194(16) -0.047(13) -0.026(14) 0.091(12)
C104 0.190(14) 0.137(13) 0.204(16) -0.030(13) -0.042(14) 0.103(12)
C105 0.069(6) 0.123(8) 0.065(6) -0.016(6) -0.005(5) 0.066(6)
C106 0.070(6) 0.128(8) 0.066(6) -0.014(6) -0.003(5) 0.066(6)
C107 0.071(6) 0.128(8) 0.068(6) -0.019(6) -0.003(5) 0.063(6)
C108 0.071(6) 0.126(8) 0.067(6) -0.020(6) -0.005(5) 0.061(6)
C109 0.069(6) 0.124(8) 0.068(6) -0.020(6) -0.002(5) 0.066(6)
C110 0.066(6) 0.122(8) 0.065(6) -0.018(6) -0.002(5) 0.066(6)
C111 0.086(9) 0.142(11) 0.075(9) 0.001(9) 0.006(8) 0.065(9)
C112 0.090(10) 0.121(11) 0.089(10) -0.038(9) -0.005(9) 0.052(9)
S00 0.043(2) 0.069(3) 0.061(2) -0.008(2) 0.0069(18) 0.026(2)
S1 0.044(2) 0.051(2) 0.054(2) 0.0035(17) 0.0055(16) 0.0265(18)
S2 0.049(2) 0.055(2) 0.055(2) 0.0040(18) 0.0025(17) 0.0211(19)
S3 0.052(2) 0.050(2) 0.054(2) 0.0124(17) 0.0044(17) 0.0214(19)
S4 0.048(2) 0.051(2) 0.0427(19) -0.0006(16) -0.0035(16) 0.0228(18)
S5 0.062(3) 0.043(2) 0.108(4) -0.011(2) -0.017(3) 0.028(2)
S6 0.054(2) 0.060(3) 0.083(3) 0.000(2) -0.003(2) 0.037(2)
S7 0.064(3) 0.071(3) 0.057(2) 0.013(2) 0.005(2) 0.040(2)
S8 0.050(2) 0.048(2) 0.058(2) -0.0013(17) 0.0020(17) 0.0291(18)
S9 0.045(2) 0.0404(19) 0.060(2) -0.0060(16) 0.0006(17) 0.0226(17)
S10 0.079(3) 0.063(3) 0.074(3) -0.011(2) -0.015(3) 0.029(3)
S11 0.060(3) 0.076(3) 0.064(3) -0.018(2) -0.019(2) 0.029(2)
S12 0.0393(19) 0.050(2) 0.056(2) -0.0034(17) -0.0029(16) 0.0228(17)
S13 0.071(3) 0.084(3) 0.085(3) -0.009(3) -0.007(2) 0.051(3)

_geom_special_details            
;
 All esds (except the esd in the dihedral angle between two l.s. planes)
 are estimated using the full covariance matrix.  The cell esds are taken
 into account individually in the estimation of esds in distances, angles
 and torsion angles; correlations between esds in cell parameters are only
 used when they are defined by crystal symmetry.  An approximate (isotropic)
 treatment of cell esds is used for estimating esds involving l.s. planes.
;

loop_
_geom_bond_atom_site_label_1
_geom_bond_atom_site_label_2
_geom_bond_distance
_geom_bond_site_symmetry_2
_geom_bond_publ_flag
Au1 S2 2.312(4) . ?
Au1 S1 2.312(4) . ?
Au1 Au16 2.9289(9) 18_655 ?
Au1 Au2 3.0307(8) . ?
Au1 Au12 3.3293(8) 18_655 ?
Au1 Au14 3.3774(9) 18_655 ?
Au2 S8 2.395(4) . ?
Au2 Au6 2.7369(8) . ?
Au2 Au12 2.7544(8) 18_655 ?
Au2 Au5 2.7887(6) . ?
Au2 Au14 2.9657(8) 18_655 ?
Au2 Au24 3.0494(8) 18_655 ?
Au2 Au4 3.0675(7) . ?
Au3 S8 2.291(4) . ?
Au3 S10 2.304(5) 18_655 ?
Au4 S9 2.310(4) . ?
Au4 S9 2.310(4) 18_655 ?
Au4 Au5 3.1809(11) . ?
Au4 Au24 3.3467(7) 18_655 ?
Au4 Au24 3.3467(7) . ?
Au5 Au6 2.7657(6) . ?
Au5 Au6 2.7659(6) 18_655 ?
Au5 Au9 2.8692(10) . ?
Au5 Au12 2.9378(6) 18_655 ?
Au5 Au12 2.9380(6) . ?
Au5 Au11 2.9773(6) . ?
Au5 Au11 2.9773(6) 18_655 ?
Au5 Au24 3.1250(6) 18_655 ?
Au5 Au24 3.1251(7) . ?
Au6 S4 2.389(4) . ?
Au6 Au12 2.7581(8) 18_655 ?
Au6 Au24 2.9173(8) . ?
Au6 Au8 2.9787(8) . ?
Au6 Au11 2.9806(8) . ?
Au6 Au7 3.3043(8) . ?
Au7 S2 2.298(4) . ?
Au7 S3 2.303(4) . ?
Au7 Au16 2.8216(9) 18_655 ?
Au7 Au12 3.3334(8) 18_655 ?
Au7 Au8 3.3479(9) . ?
Au8 S3 2.405(4) . ?
Au8 Au17 2.7308(8) . ?
Au8 Au11 2.7555(8) . ?
Au8 Au9 2.8056(6) . ?
Au8 Au10 2.9676(8) . ?
Au8 Au12 3.0759(8) 18_655 ?
Au8 Au18 3.1456(8) 18_655 ?
Au9 Au17 2.7740(7) . ?
Au9 Au17 2.7742(7) 18_655 ?
Au9 Au11 2.9525(6) 18_655 ?
Au9 Au11 2.9526(6) . ?
Au9 Au12 2.9557(7) 18_655 ?
Au9 Au12 2.9561(7) . ?
Au9 Au19 3.0492(12) . ?
Au9 Au18 3.2199(7) 18_655 ?
Au9 Au18 3.2201(7) . ?
Au10 S4 2.303(4) . ?
Au10 S7 2.324(4) . ?
Au10 Au13 2.8986(8) . ?
Au10 Au11 3.2026(8) . ?
Au11 Au13 2.7345(8) . ?
Au11 Au14 2.7623(8) . ?
Au11 Au17 2.7665(8) . ?
Au11 Au24 2.8358(8) . ?
Au11 Au12 2.9646(8) . ?
Au11 Au20 3.0801(8) . ?
Au12 Au16 2.7330(8) . ?
Au12 Au20 2.8024(8) . ?
Au12 Au18 2.8236(8) . ?
Au12 Au14 3.0771(8) . ?
Au13 S11 2.379(4) . ?
Au13 Au14 2.7269(8) . ?
Au13 Au24 2.7523(8) . ?
Au13 Au23 2.9254(9) . ?
Au13 Au15 2.9852(10) . ?
Au14 S1 2.364(4) 18_655 ?
Au14 Au24 2.7092(8) . ?
Au14 Au20 2.8835(9) . ?
Au15 S10 2.265(5) . ?
Au15 S11 2.290(5) . ?
Au16 S00 2.410(4) . ?
Au16 Au20 2.7023(8) . ?
Au16 Au18 2.7791(9) . ?
Au16 Au22 2.8884(9) . ?
Au17 S6 2.385(4) . ?
Au17 Au18 2.9145(9) . ?
Au17 Au19 2.9626(8) . ?
Au17 Au20 3.0426(9) . ?
Au17 Au23 3.3637(9) . ?
Au18 S5 2.385(4) . ?
Au18 Au20 2.6849(9) . ?
Au18 Au21 3.1143(9) . ?
Au19 S5 2.306(6) 18_655 ?
Au19 S5 2.306(6) . ?
Au20 S12 2.357(4) . ?
Au20 Au23 3.2216(9) . ?
Au21 S6 2.289(5) . ?
Au21 S13 2.298(5) . ?
Au22 S13 2.268(5) . ?
Au22 S00 2.301(5) . ?
Au23 S7 2.297(4) . ?
Au23 S12 2.298(4) . ?
Au24 S9 2.355(4) . ?
C1 C2 1.37(2) . ?
C1 C6 1.37(2) . ?
C1 H1 0.9500 . ?
C2 C3 1.38(2) . ?
C2 C7 1.49(3) . ?
C3 C4 1.34(2) . ?
C3 H3 0.9500 . ?
C4 C5 1.40(2) . ?
C4 C8 1.51(2) . ?
C5 C6 1.42(2) . ?
C5 H5 0.9500 . ?
C6 S1 1.772(18) . ?
C7 H7A 0.9800 . ?
C7 H7B 0.9800 . ?
C7 H7C 0.9800 . ?
C8 H8A 0.9800 . ?
C8 H8B 0.9800 . ?
C8 H8C 0.9800 . ?
C9 C10 1.36(2) . ?
C9 C14 1.38(2) . ?
C9 S8 1.780(17) . ?
C10 C11 1.43(2) . ?
C10 H10 0.9500 . ?
C11 C12 1.35(3) . ?
C11 C15 1.50(3) . ?
C12 C13 1.41(2) . ?
C12 H12 0.9500 . ?
C13 C14 1.34(2) . ?
C13 C16 1.54(3) . ?
C14 H14 0.9500 . ?
C15 H15A 0.9800 . ?
C15 H15B 0.9800 . ?
C15 H15C 0.9800 . ?
C16 H16A 0.9800 . ?
C16 H16B 0.9800 . ?
C16 H16C 0.9800 . ?
C17 C18 1.34(3) . ?
C17 C22 1.44(3) . ?
C17 S2 1.78(2) . ?
C18 C19 1.38(3) . ?
C18 H18 0.9500 . ?
C19 C20 1.38(3) . ?
C19 C23 1.51(3) . ?
C20 C21 1.40(3) . ?
C20 H20 0.9500 . ?
C21 C22 1.38(3) . ?
C21 C24 1.49(3) . ?
C22 H22 0.9500 . ?
C23 H23A 0.9800 . ?
C23 H23B 0.9800 . ?
C23 H23C 0.9800 . ?
C24 H24A 0.9800 . ?
C24 H24B 0.9800 . ?
C24 H24C 0.9800 . ?
C25 C26 1.38(4) . ?
C25 C30 1.39(3) . ?
C25 S3 1.80(2) . ?
C26 C27 1.36(3) . ?
C26 H26 0.9500 . ?
C27 C28 1.40(4) . ?
C27 C31 1.54(4) . ?
C28 C29 1.42(4) . ?
C28 H28 0.9500 . ?
C29 C30 1.38(3) . ?
C29 C32 1.44(4) . ?
C30 H30 0.9500 . ?
C31 H31A 0.9800 . ?
C31 H31B 0.9800 . ?
C31 H31C 0.9800 . ?
C32 H32A 0.9800 . ?
C32 H32B 0.9800 . ?
C32 H32C 0.9800 . ?
C33 C34 1.39(2) . ?
C33 C38 1.40(2) . ?
C33 H33 0.9500 . ?
C34 C35 1.34(3) . ?
C34 C39 1.48(3) . ?
C35 C36 1.43(3) . ?
C35 H35 0.9500 . ?
C36 C37 1.39(2) . ?
C36 C40 1.52(3) . ?
C37 C38 1.40(2) . ?
C37 H37 0.9500 . ?
C38 S4 1.785(17) . ?
C39 H39A 0.9800 . ?
C39 H39B 0.9800 . ?
C39 H39C 0.9800 . ?
C40 H40A 0.9800 . ?
C40 H40B 0.9800 . ?
C40 H40C 0.9800 . ?
C41 C46 1.31(3) . ?
C41 C42 1.40(3) . ?
C41 S7 1.80(3) . ?
C42 C43 1.40(3) . ?
C42 H42 0.9500 . ?
C43 C44 1.37(4) . ?
C43 C47 1.59(4) . ?
C44 C45 1.41(4) . ?
C44 H44 0.9500 . ?
C45 C46 1.32(3) . ?
C45 C48 1.55(4) . ?
C46 H46 0.9500 . ?
C47 H47A 0.9800 . ?
C47 H47B 0.9800 . ?
C47 H47C 0.9800 . ?
C48 H48A 0.9800 . ?
C48 H48B 0.9800 . ?
C48 H48C 0.9800 . ?
C49 C54 1.33(3) . ?
C49 C50 1.35(3) . ?
C49 S11 1.81(2) . ?
C50 C51 1.34(3) . ?
C50 H50 0.9500 . ?
C51 C52 1.32(3) . ?
C51 C55 1.501(10) . ?
C52 C53 1.35(3) . ?
C52 H52 0.9500 . ?
C53 C54 1.42(3) . ?
C53 C56 1.56(4) . ?
C54 H54 0.9500 . ?
C55 H55A 0.9800 . ?
C55 H55B 0.9800 . ?
C55 H55C 0.9800 . ?
C56 H56A 0.9800 . ?
C56 H56B 0.9800 . ?
C56 H56C 0.9800 . ?
C57 C58 1.3900 . ?
C57 C62 1.3900 . ?
C57 S10 1.779(13) . ?
C58 C59 1.3900 . ?
C58 H58 0.9500 . ?
C59 C60 1.3900 . ?
C59 C63 1.505(10) . ?
C60 C61 1.3900 . ?
C60 H60 0.9500 . ?
C61 C62 1.3900 . ?
C61 C64 1.497(10) . ?
C62 H62 0.9500 . ?
C63 H63A 0.9800 . ?
C63 H63B 0.9800 . ?
C63 H63C 0.9800 . ?
C64 H64A 0.9800 . ?
C64 H64B 0.9800 . ?
C64 H64C 0.9800 . ?
C65 C66 1.40(3) . ?
C65 C70 1.42(3) . ?
C65 S9 1.776(17) . ?
C66 C67 1.39(2) . ?
C66 H66 0.9500 . ?
C67 C68 1.44(3) . ?
C67 C71 1.45(3) . ?
C68 C69 1.38(3) . ?
C68 H68 0.9500 . ?
C69 C70 1.42(2) . ?
C69 C72 1.49(3) . ?
C70 H70 0.9500 . ?
C71 H71A 0.9800 . ?
C71 H71B 0.9800 . ?
C71 H71C 0.9800 . ?
C72 H72A 0.9800 . ?
C72 H72B 0.9800 . ?
C72 H72C 0.9800 . ?
C73 C74 1.39(3) . ?
C73 C78 1.45(4) . ?
C73 H73 0.9500 . ?
C74 C75 1.31(4) . ?
C74 C79 1.54(4) . ?
C75 C76 1.39(4) . ?
C75 H75 0.9500 . ?
C76 C77 1.40(3) . ?
C76 C80 1.54(4) . ?
C77 C78 1.33(4) . ?
C77 H77 0.9500 . ?
C78 S6 1.78(3) . ?
C79 H79A 0.9800 . ?
C79 H79B 0.9800 . ?
C79 H79C 0.9800 . ?
C80 H80A 0.9800 . ?
C80 H80B 0.9800 . ?
C80 H80C 0.9800 . ?
C81 C82 1.38(2) . ?
C81 C86 1.37(2) . ?
C81 H81 0.9500 . ?
C82 C83 1.37(2) . ?
C82 C87 1.51(3) . ?
C83 C84 1.39(2) . ?
C83 H83 0.9500 . ?
C84 C85 1.39(2) . ?
C84 C88 1.48(2) . ?
C85 C86 1.38(2) . ?
C85 H85 0.9500 . ?
C86 S12 1.799(16) . ?
C87 H87A 0.9800 . ?
C87 H87B 0.9800 . ?
C87 H87C 0.9800 . ?
C88 H88A 0.9800 . ?
C88 H88B 0.9800 . ?
C88 H88C 0.9800 . ?
C89 C94 1.37(3) . ?
C89 C90 1.38(3) . ?
C89 H89 0.9500 . ?
C90 C91 1.37(3) . ?
C90 C95 1.50(3) . ?
C91 C92 1.43(3) . ?
C91 H91 0.9500 . ?
C92 C93 1.40(3) . ?
C92 C96 1.54(3) . ?
C93 C94 1.37(3) . ?
C93 H93 0.9500 . ?
C94 S13 1.77(2) . ?
C95 H95A 0.9800 . ?
C95 H95B 0.9800 . ?
C95 H95C 0.9800 . ?
C96 H96A 0.9800 . ?
C96 H96B 0.9800 . ?
C96 H96C 0.9800 . ?
C97 C98 1.375(17) . ?
C97 C102 1.374(17) . ?
C97 S5 1.773(18) . ?
C98 C99 1.368(16) . ?
C98 H98 0.9500 . ?
C99 C100 1.379(17) . ?
C99 C103 1.50(4) . ?
C100 C101 1.385(17) . ?
C100 H100 0.9500 . ?
C101 C102 1.384(16) . ?
C101 C104 1.52(4) . ?
C102 H102 0.9500 . ?
C103 H10A 0.9800 . ?
C103 H10B 0.9800 . ?
C103 H10C 0.9800 . ?
C104 H10D 0.9800 . ?
C104 H10E 0.9800 . ?
C104 H10F 0.9800 . ?
C105 C110 1.41(3) . ?
C105 C106 1.42(3) . ?
C105 H105 0.9500 . ?
C106 C107 1.43(3) . ?
C106 C111 1.51(3) . ?
C107 C108 1.39(3) . ?
C107 H107 0.9500 . ?
C108 C109 1.45(3) . ?
C108 C112 1.45(3) . ?
C109 C110 1.40(3) . ?
C109 H109 0.9500 . ?
C110 S00 1.765(19) . ?
C111 H11A 0.9800 . ?
C111 H11B 0.9800 . ?
C111 H11C 0.9800 . ?
C112 H11D 0.9800 . ?
C112 H11E 0.9800 . ?
C112 H11F 0.9800 . ?

loop_
_geom_angle_atom_site_label_1
_geom_angle_atom_site_label_2
_geom_angle_atom_site_label_3
_geom_angle
_geom_angle_site_symmetry_1
_geom_angle_site_symmetry_3
_geom_angle_publ_flag
S2 Au1 S1 167.67(15) . . ?
S2 Au1 Au16 87.00(11) . 18_655 ?
S1 Au1 Au16 105.26(10) . 18_655 ?
S2 Au1 Au2 92.41(10) . . ?
S1 Au1 Au2 86.27(10) . . ?
Au16 Au1 Au2 102.36(2) 18_655 . ?
S2 Au1 Au12 90.24(11) . 18_655 ?
S1 Au1 Au12 98.38(9) . 18_655 ?
Au16 Au1 Au12 51.307(17) 18_655 18_655 ?
Au2 Au1 Au12 51.063(16) . 18_655 ?
S2 Au1 Au14 141.58(11) . 18_655 ?
S1 Au1 Au14 44.38(9) . 18_655 ?
Au16 Au1 Au14 82.12(2) 18_655 18_655 ?
Au2 Au1 Au14 54.814(17) . 18_655 ?
Au12 Au1 Au14 54.615(16) 18_655 18_655 ?
S8 Au2 Au6 133.69(10) . . ?
S8 Au2 Au12 155.79(10) . 18_655 ?
Au6 Au2 Au12 60.300(19) . 18_655 ?
S8 Au2 Au5 138.06(10) . . ?
Au6 Au2 Au5 60.060(17) . . ?
Au12 Au2 Au5 64.01(2) 18_655 . ?
S8 Au2 Au14 99.33(10) . 18_655 ?
Au6 Au2 Au14 125.05(2) . 18_655 ?
Au12 Au2 Au14 64.96(2) 18_655 18_655 ?
Au5 Au2 Au14 92.32(2) . 18_655 ?
S8 Au2 Au1 87.32(10) . . ?
Au6 Au2 Au1 96.45(2) . . ?
Au12 Au2 Au1 70.08(2) 18_655 . ?
Au5 Au2 Au1 134.08(3) . . ?
Au14 Au2 Au1 68.55(2) 18_655 . ?
S8 Au2 Au24 90.74(10) . 18_655 ?
Au6 Au2 Au24 124.53(2) . 18_655 ?
Au12 Au2 Au24 93.49(2) 18_655 18_655 ?
Au5 Au2 Au24 64.544(16) . 18_655 ?
Au14 Au2 Au24 53.514(18) 18_655 18_655 ?
Au1 Au2 Au24 120.84(2) . 18_655 ?
S8 Au2 Au4 73.67(10) . . ?
Au6 Au2 Au4 92.69(2) . . ?
Au12 Au2 Au4 129.56(2) 18_655 . ?
Au5 Au2 Au4 65.60(2) . . ?
Au14 Au2 Au4 119.48(2) 18_655 . ?
Au1 Au2 Au4 160.12(3) . . ?
Au24 Au2 Au4 66.339(16) 18_655 . ?
S8 Au3 S10 170.38(17) . 18_655 ?
S9 Au4 S9 174.97(18) . 18_655 ?
S9 Au4 Au2 84.07(10) . . ?
S9 Au4 Au2 98.99(9) 18_655 . ?
S9 Au4 Au2 98.99(9) . 18_655 ?
S9 Au4 Au2 84.06(10) 18_655 18_655 ?
Au2 Au4 Au2 105.95(3) . 18_655 ?
S9 Au4 Au5 92.52(9) . . ?
S9 Au4 Au5 92.52(9) 18_655 . ?
Au2 Au4 Au5 52.977(16) . . ?
Au2 Au4 Au5 52.977(16) 18_655 . ?
S9 Au4 Au24 139.34(10) . 18_655 ?
S9 Au4 Au24 44.69(9) 18_655 18_655 ?
Au2 Au4 Au24 56.571(17) . 18_655 ?
Au2 Au4 Au24 84.11(2) 18_655 18_655 ?
Au5 Au4 Au24 57.138(15) . 18_655 ?
S9 Au4 Au24 44.69(9) . . ?
S9 Au4 Au24 139.34(10) 18_655 . ?
Au2 Au4 Au24 84.11(2) . . ?
Au2 Au4 Au24 56.574(17) 18_655 . ?
Au5 Au4 Au24 57.140(15) . . ?
Au24 Au4 Au24 114.28(3) 18_655 . ?
Au6 Au5 Au6 179.50(4) . 18_655 ?
Au6 Au5 Au2 59.041(17) . . ?
Au6 Au5 Au2 120.68(2) 18_655 . ?
Au6 Au5 Au2 120.68(2) . 18_655 ?
Au6 Au5 Au2 59.039(17) 18_655 18_655 ?
Au2 Au5 Au2 122.86(3) . 18_655 ?
Au6 Au5 Au9 90.253(18) . . ?
Au6 Au5 Au9 90.247(18) 18_655 . ?
Au2 Au5 Au9 118.575(17) . . ?
Au2 Au5 Au9 118.568(17) 18_655 . ?
Au6 Au5 Au12 57.745(16) . 18_655 ?
Au6 Au5 Au12 122.54(2) 18_655 18_655 ?
Au2 Au5 Au12 57.429(15) . 18_655 ?
Au2 Au5 Au12 178.216(17) 18_655 18_655 ?
Au9 Au5 Au12 61.179(16) . 18_655 ?
Au6 Au5 Au12 122.55(2) . . ?
Au6 Au5 Au12 57.738(16) 18_655 . ?
Au2 Au5 Au12 178.215(17) . . ?
Au2 Au5 Au12 57.416(15) 18_655 . ?
Au9 Au5 Au12 61.185(16) . . ?
Au12 Au5 Au12 122.36(3) 18_655 . ?
Au6 Au5 Au11 62.401(16) . . ?
Au6 Au5 Au11 117.876(19) 18_655 . ?
Au2 Au5 Au11 121.442(16) . . ?
Au2 Au5 Au11 86.989(16) 18_655 . ?
Au9 Au5 Au11 60.633(16) . . ?
Au12 Au5 Au11 91.43(2) 18_655 . ?
Au12 Au5 Au11 60.152(17) . . ?
Au6 Au5 Au11 117.880(19) . 18_655 ?
Au6 Au5 Au11 62.398(16) 18_655 18_655 ?
Au2 Au5 Au11 86.993(15) . 18_655 ?
Au2 Au5 Au11 121.438(16) 18_655 18_655 ?
Au9 Au5 Au11 60.630(16) . 18_655 ?
Au12 Au5 Au11 60.149(17) 18_655 18_655 ?
Au12 Au5 Au11 91.43(2) . 18_655 ?
Au11 Au5 Au11 121.26(3) . 18_655 ?
Au6 Au5 Au24 120.747(19) . 18_655 ?
Au6 Au5 Au24 58.999(16) 18_655 18_655 ?
Au2 Au5 Au24 61.772(17) . 18_655 ?
Au2 Au5 Au24 93.16(2) 18_655 18_655 ?
Au9 Au5 Au24 115.899(15) . 18_655 ?
Au12 Au5 Au24 88.476(15) 18_655 18_655 ?
Au12 Au5 Au24 116.595(15) . 18_655 ?
Au11 Au5 Au24 175.88(2) . 18_655 ?
Au11 Au5 Au24 55.321(14) 18_655 18_655 ?
Au6 Au5 Au24 58.995(16) . . ?
Au6 Au5 Au24 120.750(19) 18_655 . ?
Au2 Au5 Au24 93.16(2) . . ?
Au2 Au5 Au24 61.776(18) 18_655 . ?
Au9 Au5 Au24 115.899(15) . . ?
Au12 Au5 Au24 116.598(15) 18_655 . ?
Au12 Au5 Au24 88.474(15) . . ?
Au11 Au5 Au24 55.319(14) . . ?
Au11 Au5 Au24 175.88(2) 18_655 . ?
Au24 Au5 Au24 128.20(3) 18_655 . ?
Au6 Au5 Au4 89.747(18) . . ?
Au6 Au5 Au4 89.753(18) 18_655 . ?
Au2 Au5 Au4 61.425(17) . . ?
Au2 Au5 Au4 61.432(17) 18_655 . ?
Au9 Au5 Au4 180.0 . . ?
Au12 Au5 Au4 118.821(16) 18_655 . ?
Au12 Au5 Au4 118.815(16) . . ?
Au11 Au5 Au4 119.367(16) . . ?
Au11 Au5 Au4 119.370(16) 18_655 . ?
Au24 Au5 Au4 64.101(15) 18_655 . ?
Au24 Au5 Au4 64.101(15) . . ?
S4 Au6 Au2 134.80(10) . . ?
S4 Au6 Au12 130.33(10) . 18_655 ?
Au2 Au6 Au12 60.163(19) . 18_655 ?
S4 Au6 Au5 160.74(10) . . ?
Au2 Au6 Au5 60.899(18) . . ?
Au12 Au6 Au5 64.259(18) 18_655 . ?
S4 Au6 Au24 96.82(10) . . ?
Au2 Au6 Au24 99.02(2) . . ?
Au12 Au6 Au24 130.73(3) 18_655 . ?
Au5 Au6 Au24 66.658(18) . . ?
S4 Au6 Au8 87.05(10) . . ?
Au2 Au6 Au8 124.48(2) . . ?
Au12 Au6 Au8 64.714(19) 18_655 . ?
Au5 Au6 Au8 90.09(2) . . ?
Au24 Au6 Au8 111.85(2) . . ?
S4 Au6 Au11 100.98(10) . . ?
Au2 Au6 Au11 123.18(2) . . ?
Au12 Au6 Au11 95.02(2) 18_655 . ?
Au5 Au6 Au11 62.281(17) . . ?
Au24 Au6 Au11 57.466(18) . . ?
Au8 Au6 Au11 55.084(18) . . ?
S4 Au6 Au7 64.98(10) . . ?
Au2 Au6 Au7 97.95(2) . . ?
Au12 Au6 Au7 66.00(2) 18_655 . ?
Au5 Au6 Au7 130.00(2) . . ?
Au24 Au6 Au7 161.04(3) . . ?
Au8 Au6 Au7 64.153(19) . . ?
Au11 Au6 Au7 118.37(2) . . ?
S2 Au7 S3 177.05(16) . . ?
S2 Au7 Au16 89.89(11) . 18_655 ?
S3 Au7 Au16 93.05(11) . 18_655 ?
S2 Au7 Au6 81.76(10) . . ?
S3 Au7 Au6 97.50(10) . . ?
Au16 Au7 Au6 100.30(2) 18_655 . ?
S2 Au7 Au12 90.39(10) . 18_655 ?
S3 Au7 Au12 91.27(10) . 18_655 ?
Au16 Au7 Au12 51.919(18) 18_655 18_655 ?
Au6 Au7 Au12 49.103(16) . 18_655 ?
S2 Au7 Au8 134.00(10) . . ?
S3 Au7 Au8 45.91(10) . . ?
Au16 Au7 Au8 89.59(2) 18_655 . ?
Au6 Au7 Au8 53.197(16) . . ?
Au12 Au7 Au8 54.823(17) 18_655 . ?
S3 Au8 Au17 131.76(10) . . ?
S3 Au8 Au11 154.52(11) . . ?
Au17 Au8 Au11 60.56(2) . . ?
S3 Au8 Au9 140.13(10) . . ?
Au17 Au8 Au9 60.119(19) . . ?
Au11 Au8 Au9 64.131(19) . . ?
S3 Au8 Au10 87.26(10) . . ?
Au17 Au8 Au10 97.09(2) . . ?
Au11 Au8 Au10 67.94(2) . . ?
Au9 Au8 Au10 132.06(3) . . ?
S3 Au8 Au6 104.35(10) . . ?
Au17 Au8 Au6 122.24(3) . . ?
Au11 Au8 Au6 62.493(19) . . ?
Au9 Au8 Au6 87.28(2) . . ?
Au10 Au8 Au6 69.56(2) . . ?
S3 Au8 Au12 95.85(10) . 18_655 ?
Au17 Au8 Au12 120.24(3) . 18_655 ?
Au11 Au8 Au12 92.96(2) . 18_655 ?
Au9 Au8 Au12 60.126(17) . 18_655 ?
Au10 Au8 Au12 122.66(2) . 18_655 ?
Au6 Au8 Au12 54.171(17) . 18_655 ?
S3 Au8 Au18 74.92(10) . 18_655 ?
Au17 Au8 Au18 100.11(2) . 18_655 ?
Au11 Au8 Au18 128.66(3) . 18_655 ?
Au9 Au8 Au18 65.218(18) . 18_655 ?
Au10 Au8 Au18 160.79(3) . 18_655 ?
Au6 Au8 Au18 107.54(2) . 18_655 ?
Au12 Au8 Au18 53.964(17) 18_655 18_655 ?
S3 Au8 Au7 43.45(10) . . ?
Au17 Au8 Au7 175.09(3) . . ?
Au11 Au8 Au7 124.16(2) . . ?
Au9 Au8 Au7 122.26(2) . . ?
Au10 Au8 Au7 84.18(2) . . ?
Au6 Au8 Au7 62.651(19) . . ?
Au12 Au8 Au7 62.348(18) 18_655 . ?
Au18 Au8 Au7 77.98(2) 18_655 . ?
Au17 Au9 Au17 121.89(4) . 18_655 ?
Au17 Au9 Au8 58.603(18) . . ?
Au17 Au9 Au8 119.62(2) 18_655 . ?
Au17 Au9 Au8 119.61(2) . 18_655 ?
Au17 Au9 Au8 58.598(18) 18_655 18_655 ?
Au8 Au9 Au8 176.83(4) . 18_655 ?
Au17 Au9 Au5 119.055(18) . . ?
Au17 Au9 Au5 119.057(18) 18_655 . ?
Au8 Au9 Au5 91.582(19) . . ?
Au8 Au9 Au5 91.589(19) 18_655 . ?
Au17 Au9 Au11 176.647(18) . 18_655 ?
Au17 Au9 Au11 57.673(16) 18_655 18_655 ?
Au8 Au9 Au11 124.71(2) . 18_655 ?
Au8 Au9 Au11 57.117(16) 18_655 18_655 ?
Au5 Au9 Au11 61.496(16) . 18_655 ?
Au17 Au9 Au11 57.674(16) . . ?
Au17 Au9 Au11 176.652(18) 18_655 . ?
Au8 Au9 Au11 57.111(16) . . ?
Au8 Au9 Au11 124.71(2) 18_655 . ?
Au5 Au9 Au11 61.494(16) . . ?
Au11 Au9 Au11 122.99(3) 18_655 . ?
Au17 Au9 Au12 123.078(17) . 18_655 ?
Au17 Au9 Au12 86.089(16) 18_655 18_655 ?
Au8 Au9 Au12 64.477(16) . 18_655 ?
Au8 Au9 Au12 117.267(19) 18_655 18_655 ?
Au5 Au9 Au12 60.555(16) . 18_655 ?
Au11 Au9 Au12 60.231(17) 18_655 18_655 ?
Au11 Au9 Au12 91.56(2) . 18_655 ?
Au17 Au9 Au12 86.085(16) . . ?
Au17 Au9 Au12 123.073(17) 18_655 . ?
Au8 Au9 Au12 117.260(19) . . ?
Au8 Au9 Au12 64.476(16) 18_655 . ?
Au5 Au9 Au12 60.555(16) . . ?
Au11 Au9 Au12 91.56(2) 18_655 . ?
Au11 Au9 Au12 60.231(17) . . ?
Au12 Au9 Au12 121.11(3) 18_655 . ?
Au17 Au9 Au19 60.945(18) . . ?
Au17 Au9 Au19 60.944(18) 18_655 . ?
Au8 Au9 Au19 88.418(19) . . ?
Au8 Au9 Au19 88.411(19) 18_655 . ?
Au5 Au9 Au19 180.0 . . ?
Au11 Au9 Au19 118.504(16) 18_655 . ?
Au11 Au9 Au19 118.506(16) . . ?
Au12 Au9 Au19 119.445(16) 18_655 . ?
Au12 Au9 Au19 119.445(16) . . ?
Au17 Au9 Au18 97.41(2) . 18_655 ?
Au17 Au9 Au18 57.612(18) 18_655 18_655 ?
Au8 Au9 Au18 62.494(17) . 18_655 ?
Au8 Au9 Au18 116.023(19) 18_655 18_655 ?
Au5 Au9 Au18 114.755(16) . 18_655 ?
Au11 Au9 Au18 85.074(15) 18_655 18_655 ?
Au11 Au9 Au18 119.047(16) . 18_655 ?
Au12 Au9 Au18 54.208(15) 18_655 18_655 ?
Au12 Au9 Au18 175.23(3) . 18_655 ?
Au19 Au9 Au18 65.246(16) . 18_655 ?
Au17 Au9 Au18 57.611(18) . . ?
Au17 Au9 Au18 97.41(2) 18_655 . ?
Au8 Au9 Au18 116.026(19) . . ?
Au8 Au9 Au18 62.484(17) 18_655 . ?
Au5 Au9 Au18 114.752(16) . . ?
Au11 Au9 Au18 119.043(16) 18_655 . ?
Au11 Au9 Au18 85.075(15) . . ?
Au12 Au9 Au18 175.23(3) 18_655 . ?
Au12 Au9 Au18 54.205(15) . . ?
Au19 Au9 Au18 65.248(16) . . ?
Au18 Au9 Au18 130.49(3) 18_655 . ?
S4 Au10 S7 168.29(14) . . ?
S4 Au10 Au13 100.77(10) . . ?
S7 Au10 Au13 89.32(11) . . ?
S4 Au10 Au8 88.89(10) . . ?
S7 Au10 Au8 94.09(12) . . ?
Au13 Au10 Au8 105.83(2) . . ?
S4 Au10 Au11 96.78(9) . . ?
S7 Au10 Au11 94.04(11) . . ?
Au13 Au10 Au11 52.971(18) . . ?
Au8 Au10 Au11 52.882(17) . . ?
Au13 Au11 Au8 116.96(3) . . ?
Au13 Au11 Au14 59.48(2) . . ?
Au8 Au11 Au14 176.33(3) . . ?
Au13 Au11 Au17 120.16(3) . . ?
Au8 Au11 Au17 59.28(2) . . ?
Au14 Au11 Au17 121.11(3) . . ?
Au13 Au11 Au24 59.19(2) . . ?
Au8 Au11 Au24 121.72(3) . . ?
Au14 Au11 Au24 57.869(19) . . ?
Au17 Au11 Au24 178.92(3) . . ?
Au13 Au11 Au9 175.69(3) . . ?
Au8 Au11 Au9 58.759(17) . . ?
Au14 Au11 Au9 124.79(2) . . ?
Au17 Au11 Au9 57.92(2) . . ?
Au24 Au11 Au9 122.80(3) . . ?
Au13 Au11 Au12 124.30(2) . . ?
Au8 Au11 Au12 118.62(2) . . ?
Au14 Au11 Au12 64.89(2) . . ?
Au17 Au11 Au12 86.05(2) . . ?
Au24 Au11 Au12 93.68(2) . . ?
Au9 Au11 Au12 59.942(15) . . ?
Au13 Au11 Au5 124.15(3) . . ?
Au8 Au11 Au5 90.32(2) . . ?
Au14 Au11 Au5 92.60(2) . . ?
Au17 Au11 Au5 115.69(3) . . ?
Au24 Au11 Au5 64.99(2) . . ?
Au9 Au11 Au5 57.87(2) . . ?
Au12 Au11 Au5 59.266(15) . . ?
Au13 Au11 Au6 93.70(2) . . ?
Au8 Au11 Au6 62.423(19) . . ?
Au14 Au11 Au6 117.71(2) . . ?
Au17 Au11 Au6 120.91(2) . . ?
Au24 Au11 Au6 60.147(19) . . ?
Au9 Au11 Au6 84.621(19) . . ?
Au12 Au11 Au6 114.58(2) . . ?
Au5 Au11 Au6 55.318(15) . . ?
Au13 Au11 Au20 92.21(2) . . ?
Au8 Au11 Au20 121.72(2) . . ?
Au14 Au11 Au20 58.849(19) . . ?
Au17 Au11 Au20 62.45(2) . . ?
Au24 Au11 Au20 116.56(2) . . ?
Au9 Au11 Au20 90.041(19) . . ?
Au12 Au11 Au20 55.201(17) . . ?
Au5 Au11 Au20 114.44(2) . . ?
Au6 Au11 Au20 169.73(3) . . ?
Au13 Au11 Au10 57.804(19) . . ?
Au8 Au11 Au10 59.178(19) . . ?
Au14 Au11 Au10 117.28(2) . . ?
Au17 Au11 Au10 91.15(2) . . ?
Au24 Au11 Au10 89.14(2) . . ?
Au9 Au11 Au10 117.93(2) . . ?
Au12 Au11 Au10 177.13(2) . . ?
Au5 Au11 Au10 121.71(2) . . ?
Au6 Au11 Au10 66.429(19) . . ?
Au20 Au11 Au10 123.83(2) . . ?
Au16 Au12 Au2 115.61(3) . 18_655 ?
Au16 Au12 Au6 118.25(3) . 18_655 ?
Au2 Au12 Au6 59.546(19) 18_655 18_655 ?
Au16 Au12 Au20 58.43(2) . . ?
Au2 Au12 Au20 118.64(3) 18_655 . ?
Au6 Au12 Au20 175.70(3) 18_655 . ?
Au16 Au12 Au18 59.99(2) . . ?
Au2 Au12 Au18 174.72(3) 18_655 . ?
Au6 Au12 Au18 124.55(3) 18_655 . ?
Au20 Au12 Au18 57.01(2) . . ?
Au16 Au12 Au5 173.90(3) . . ?
Au2 Au12 Au5 58.570(19) 18_655 . ?
Au6 Au12 Au5 57.999(16) 18_655 . ?
Au20 Au12 Au5 125.04(2) . . ?
Au18 Au12 Au5 125.92(3) . . ?
Au16 Au12 Au9 127.59(3) . . ?
Au2 Au12 Au9 116.80(2) 18_655 . ?
Au6 Au12 Au9 88.62(2) 18_655 . ?
Au20 Au12 Au9 95.63(2) . . ?
Au18 Au12 Au9 67.67(2) . . ?
Au5 Au12 Au9 58.26(2) . . ?
Au16 Au12 Au11 122.80(2) . . ?
Au2 Au12 Au11 87.88(2) 18_655 . ?
Au6 Au12 Au11 118.56(2) 18_655 . ?
Au20 Au12 Au11 64.491(19) . . ?
Au18 Au12 Au11 92.37(2) . . ?
Au5 Au12 Au11 60.581(15) . . ?
Au9 Au12 Au11 59.828(15) . . ?
Au16 Au12 Au8 97.18(2) . 18_655 ?
Au2 Au12 Au8 120.29(2) 18_655 18_655 ?
Au6 Au12 Au8 61.114(19) 18_655 18_655 ?
Au20 Au12 Au8 121.02(2) . 18_655 ?
Au18 Au12 Au8 64.27(2) . 18_655 ?
Au5 Au12 Au8 85.101(19) . 18_655 ?
Au9 Au12 Au8 55.392(15) . 18_655 ?
Au11 Au12 Au8 115.22(2) . 18_655 ?
Au16 Au12 Au14 91.14(2) . . ?
Au2 Au12 Au14 60.843(19) 18_655 . ?
Au6 Au12 Au14 120.19(2) 18_655 . ?
Au20 Au12 Au14 58.516(19) . . ?
Au18 Au12 Au14 115.25(2) . . ?
Au5 Au12 Au14 87.279(18) . . ?
Au9 Au12 Au14 114.17(2) . . ?
Au11 Au12 Au14 54.375(17) . . ?
Au8 Au12 Au14 169.41(2) 18_655 . ?
Au16 Au12 Au1 56.762(19) . 18_655 ?
Au2 Au12 Au1 58.857(18) 18_655 18_655 ?
Au6 Au12 Au1 89.54(2) 18_655 18_655 ?
Au20 Au12 Au1 86.27(2) . 18_655 ?
Au18 Au12 Au1 116.62(2) . 18_655 ?
Au5 Au12 Au1 117.42(2) . 18_655 ?
Au9 Au12 Au1 175.57(3) . 18_655 ?
Au11 Au12 Au1 117.84(2) . 18_655 ?
Au8 Au12 Au1 126.77(2) 18_655 18_655 ?
Au14 Au12 Au1 63.496(18) . 18_655 ?
Au16 Au12 Au7 54.351(19) . 18_655 ?
Au2 Au12 Au7 96.93(2) 18_655 18_655 ?
Au6 Au12 Au7 64.896(19) 18_655 18_655 ?
Au20 Au12 Au7 112.26(2) . 18_655 ?
Au18 Au12 Au7 82.78(2) . 18_655 ?
Au5 Au12 Au7 122.68(2) . 18_655 ?
Au9 Au12 Au7 118.03(2) . 18_655 ?
Au11 Au12 Au7 175.15(2) . 18_655 ?
Au8 Au12 Au7 62.827(18) 18_655 18_655 ?
Au14 Au12 Au7 127.71(2) . 18_655 ?
Au1 Au12 Au7 64.619(18) 18_655 18_655 ?
S11 Au13 Au14 135.14(13) . . ?
S11 Au13 Au11 163.77(13) . . ?
Au14 Au13 Au11 60.77(2) . . ?
S11 Au13 Au24 119.69(13) . . ?
Au14 Au13 Au24 59.26(2) . . ?
Au11 Au13 Au24 62.24(2) . . ?
S11 Au13 Au10 94.76(13) . . ?
Au14 Au13 Au10 129.99(3) . . ?
Au11 Au13 Au10 69.23(2) . . ?
Au24 Au13 Au10 97.38(2) . . ?
S11 Au13 Au23 105.23(13) . . ?
Au14 Au13 Au23 91.60(2) . . ?
Au11 Au13 Au23 73.86(2) . . ?
Au24 Au13 Au23 134.98(3) . . ?
Au10 Au13 Au23 74.79(2) . . ?
S11 Au13 Au15 48.95(13) . . ?
Au14 Au13 Au15 89.83(3) . . ?
Au11 Au13 Au15 142.13(3) . . ?
Au24 Au13 Au15 82.83(2) . . ?
Au10 Au13 Au15 133.71(3) . . ?
Au23 Au13 Au15 134.51(3) . . ?
S1 Au14 Au24 127.47(10) 18_655 . ?
S1 Au14 Au13 134.47(10) 18_655 . ?
Au24 Au14 Au13 60.84(2) . . ?
S1 Au14 Au11 164.24(10) 18_655 . ?
Au24 Au14 Au11 62.43(2) . . ?
Au13 Au14 Au11 59.75(2) . . ?
S1 Au14 Au20 101.98(10) 18_655 . ?
Au24 Au14 Au20 128.31(3) . . ?
Au13 Au14 Au20 96.81(2) . . ?
Au11 Au14 Au20 66.08(2) . . ?
S1 Au14 Au2 86.87(10) 18_655 18_655 ?
Au24 Au14 Au2 64.83(2) . 18_655 ?
Au13 Au14 Au2 124.86(3) . 18_655 ?
Au11 Au14 Au2 87.71(2) . 18_655 ?
Au20 Au14 Au2 109.56(2) . 18_655 ?
S1 Au14 Au12 104.37(10) 18_655 . ?
Au24 Au14 Au12 93.79(2) . . ?
Au13 Au14 Au12 120.43(2) . . ?
Au11 Au14 Au12 60.738(19) . . ?
Au20 Au14 Au12 55.975(18) . . ?
Au2 Au14 Au12 54.188(17) 18_655 . ?
S1 Au14 Au1 43.15(10) 18_655 18_655 ?
Au24 Au14 Au1 120.23(2) . 18_655 ?
Au13 Au14 Au1 177.62(3) . 18_655 ?
Au11 Au14 Au1 122.59(2) . 18_655 ?
Au20 Au14 Au1 84.10(2) . 18_655 ?
Au2 Au14 Au1 56.628(18) 18_655 18_655 ?
Au12 Au14 Au1 61.887(18) . 18_655 ?
S10 Au15 S11 173.94(17) . . ?
S10 Au15 Au13 134.06(12) . . ?
S11 Au15 Au13 51.59(11) . . ?
S00 Au16 Au20 123.35(11) . . ?
S00 Au16 Au12 163.97(12) . . ?
Au20 Au16 Au12 62.07(2) . . ?
S00 Au16 Au18 134.40(11) . . ?
Au20 Au16 Au18 58.64(2) . . ?
Au12 Au16 Au18 61.62(2) . . ?
S00 Au16 Au7 101.53(11) . 18_655 ?
Au20 Au16 Au7 134.97(3) . 18_655 ?
Au12 Au16 Au7 73.73(2) . 18_655 ?
Au18 Au16 Au7 93.77(3) . 18_655 ?
S00 Au16 Au22 50.50(11) . . ?
Au20 Au16 Au22 90.97(3) . . ?
Au12 Au16 Au22 144.70(3) . . ?
Au18 Au16 Au22 85.44(3) . . ?
Au7 Au16 Au22 124.11(3) 18_655 . ?
S00 Au16 Au1 92.13(11) . 18_655 ?
Au20 Au16 Au1 96.68(2) . 18_655 ?
Au12 Au16 Au1 71.93(2) . 18_655 ?
Au18 Au16 Au1 133.36(3) . 18_655 ?
Au7 Au16 Au1 76.50(2) 18_655 18_655 ?
Au22 Au16 Au1 137.75(3) . 18_655 ?
S6 Au17 Au8 135.56(12) . . ?
S6 Au17 Au11 130.38(12) . . ?
Au8 Au17 Au11 60.16(2) . . ?
S6 Au17 Au9 159.82(12) . . ?
Au8 Au17 Au9 61.278(18) . . ?
Au11 Au17 Au9 64.41(2) . . ?
S6 Au17 Au18 94.22(12) . . ?
Au8 Au17 Au18 129.93(3) . . ?
Au11 Au17 Au18 94.65(2) . . ?
Au9 Au17 Au18 68.903(19) . . ?
S6 Au17 Au19 100.47(11) . . ?
Au8 Au17 Au19 91.64(2) . . ?
Au11 Au17 Au19 128.39(3) . . ?
Au9 Au17 Au19 64.12(2) . . ?
Au18 Au17 Au19 70.282(19) . . ?
S6 Au17 Au20 83.53(12) . . ?
Au8 Au17 Au20 123.99(3) . . ?
Au11 Au17 Au20 63.83(2) . . ?
Au9 Au17 Au20 94.30(2) . . ?
Au18 Au17 Au20 53.525(19) . . ?
Au19 Au17 Au20 123.79(2) . . ?
S6 Au17 Au23 64.81(11) . . ?
Au8 Au17 Au23 97.12(2) . . ?
Au11 Au17 Au23 66.64(2) . . ?
Au9 Au17 Au23 130.90(3) . . ?
Au18 Au17 Au23 112.13(2) . . ?
Au19 Au17 Au23 164.97(3) . . ?
Au20 Au17 Au23 60.135(19) . . ?
S5 Au18 Au20 157.71(13) . . ?
S5 Au18 Au16 139.53(14) . . ?
Au20 Au18 Au16 59.25(2) . . ?
S5 Au18 Au12 134.44(11) . . ?
Au20 Au18 Au12 61.10(2) . . ?
Au16 Au18 Au12 58.39(2) . . ?
S5 Au18 Au17 96.76(14) . . ?
Au20 Au18 Au17 65.68(2) . . ?
Au16 Au18 Au17 123.68(3) . . ?
Au12 Au18 Au17 85.98(2) . . ?
S5 Au18 Au21 90.06(11) . . ?
Au20 Au18 Au21 72.31(2) . . ?
Au16 Au18 Au21 99.34(3) . . ?
Au12 Au18 Au21 133.39(3) . . ?
Au17 Au18 Au21 73.52(2) . . ?
S5 Au18 Au8 73.85(11) . 18_655 ?
Au20 Au18 Au8 122.60(3) . 18_655 ?
Au16 Au18 Au8 94.65(2) . 18_655 ?
Au12 Au18 Au8 61.766(19) . 18_655 ?
Au17 Au18 Au8 105.40(2) . 18_655 ?
Au21 Au18 Au8 163.72(3) . 18_655 ?
S5 Au18 Au9 87.37(13) . . ?
Au20 Au18 Au9 92.12(2) . . ?
Au16 Au18 Au9 116.45(2) . . ?
Au12 Au18 Au9 58.122(19) . . ?
Au17 Au18 Au9 53.486(16) . . ?
Au21 Au18 Au9 126.12(3) . . ?
Au8 Au18 Au9 52.290(15) 18_655 . ?
S5 Au19 S5 174.0(2) 18_655 . ?
S5 Au19 Au17 86.23(12) 18_655 . ?
S5 Au19 Au17 97.24(11) . . ?
S5 Au19 Au17 97.25(11) 18_655 18_655 ?
S5 Au19 Au17 86.22(12) . 18_655 ?
Au17 Au19 Au17 109.88(4) . 18_655 ?
S5 Au19 Au9 93.01(11) 18_655 . ?
S5 Au19 Au9 93.01(11) . . ?
Au17 Au19 Au9 54.935(18) . . ?
Au17 Au19 Au9 54.940(18) 18_655 . ?
S12 Au20 Au18 152.73(10) . . ?
S12 Au20 Au16 127.61(10) . . ?
Au18 Au20 Au16 62.11(2) . . ?
S12 Au20 Au12 145.07(10) . . ?
Au18 Au20 Au12 61.89(2) . . ?
Au16 Au20 Au12 59.50(2) . . ?
S12 Au20 Au14 79.56(9) . . ?
Au18 Au20 Au14 127.05(3) . . ?
Au16 Au20 Au14 96.10(2) . . ?
Au12 Au20 Au14 65.51(2) . . ?
S12 Au20 Au17 108.71(10) . . ?
Au18 Au20 Au17 60.80(2) . . ?
Au16 Au20 Au17 121.71(3) . . ?
Au12 Au20 Au17 83.95(2) . . ?
Au14 Au20 Au17 108.64(2) . . ?
S12 Au20 Au11 100.36(9) . . ?
Au18 Au20 Au11 92.63(2) . . ?
Au16 Au20 Au11 119.70(2) . . ?
Au12 Au20 Au11 60.308(19) . . ?
Au14 Au20 Au11 55.067(18) . . ?
Au17 Au20 Au11 53.721(18) . . ?
S12 Au20 Au23 45.46(10) . . ?
Au18 Au20 Au23 123.74(3) . . ?
Au16 Au20 Au23 173.07(3) . . ?
Au12 Au20 Au23 125.63(3) . . ?
Au14 Au20 Au23 83.03(2) . . ?
Au17 Au20 Au23 64.88(2) . . ?
Au11 Au20 Au23 65.347(19) . . ?
S6 Au21 S13 172.56(17) . . ?
S6 Au21 Au18 91.07(11) . . ?
S13 Au21 Au18 95.12(12) . . ?
S13 Au22 S00 171.26(17) . . ?
S13 Au22 Au16 123.88(13) . . ?
S00 Au22 Au16 53.92(10) . . ?
S7 Au23 S12 176.02(16) . . ?
S7 Au23 Au13 89.18(11) . . ?
S12 Au23 Au13 89.77(10) . . ?
S7 Au23 Au20 136.74(12) . . ?
S12 Au23 Au20 46.96(9) . . ?
Au13 Au23 Au20 85.98(2) . . ?
S7 Au23 Au17 83.45(12) . . ?
S12 Au23 Au17 100.50(10) . . ?
Au13 Au23 Au17 98.36(2) . . ?
Au20 Au23 Au17 54.984(18) . . ?
S9 Au24 Au14 151.53(10) . . ?
S9 Au24 Au13 139.11(10) . . ?
Au14 Au24 Au13 59.90(2) . . ?
S9 Au24 Au11 143.54(10) . . ?
Au14 Au24 Au11 59.70(2) . . ?
Au13 Au24 Au11 58.57(2) . . ?
S9 Au24 Au6 82.36(10) . . ?
Au14 Au24 Au6 121.76(3) . . ?
Au13 Au24 Au6 94.74(2) . . ?
Au11 Au24 Au6 62.387(19) . . ?
S9 Au24 Au2 98.48(10) . 18_655 ?
Au14 Au24 Au2 61.66(2) . 18_655 ?
Au13 Au24 Au2 120.82(2) . 18_655 ?
Au11 Au24 Au2 84.78(2) . 18_655 ?
Au6 Au24 Au2 107.96(2) . 18_655 ?
S9 Au24 Au5 93.08(9) . . ?
Au14 Au24 Au5 90.46(2) . . ?
Au13 Au24 Au5 118.25(2) . . ?
Au11 Au24 Au5 59.695(19) . . ?
Au6 Au24 Au5 54.348(15) . . ?
Au2 Au24 Au5 53.684(14) 18_655 . ?
S9 Au24 Au4 43.63(10) . . ?
Au14 Au24 Au4 118.38(2) . . ?
Au13 Au24 Au4 176.89(3) . . ?
Au11 Au24 Au4 118.40(2) . . ?
Au6 Au24 Au4 84.057(19) . . ?
Au2 Au24 Au4 57.094(15) 18_655 . ?
Au5 Au24 Au4 58.760(19) . . ?
C2 C1 C6 121.0(18) . . ?
C2 C1 H1 119.5 . . ?
C6 C1 H1 119.5 . . ?
C1 C2 C3 119.3(19) . . ?
C1 C2 C7 118.8(18) . . ?
C3 C2 C7 121.7(18) . . ?
C4 C3 C2 121.8(18) . . ?
C4 C3 H3 119.1 . . ?
C2 C3 H3 119.1 . . ?
C3 C4 C5 120.1(18) . . ?
C3 C4 C8 122.1(18) . . ?
C5 C4 C8 117.9(18) . . ?
C4 C5 C6 118.4(18) . . ?
C4 C5 H5 120.8 . . ?
C6 C5 H5 120.8 . . ?
C1 C6 C5 119.2(17) . . ?
C1 C6 S1 119.4(14) . . ?
C5 C6 S1 120.3(14) . . ?
C2 C7 H7A 109.5 . . ?
C2 C7 H7B 109.5 . . ?
H7A C7 H7B 109.5 . . ?
C2 C7 H7C 109.5 . . ?
H7A C7 H7C 109.5 . . ?
H7B C7 H7C 109.5 . . ?
C4 C8 H8A 109.5 . . ?
C4 C8 H8B 109.5 . . ?
H8A C8 H8B 109.5 . . ?
C4 C8 H8C 109.5 . . ?
H8A C8 H8C 109.5 . . ?
H8B C8 H8C 109.5 . . ?
C10 C9 C14 118.4(16) . . ?
C10 C9 S8 122.1(14) . . ?
C14 C9 S8 119.4(14) . . ?
C9 C10 C11 120.1(17) . . ?
C9 C10 H10 119.9 . . ?
C11 C10 H10 119.9 . . ?
C12 C11 C10 119.5(18) . . ?
C12 C11 C15 120.6(17) . . ?
C10 C11 C15 119.9(18) . . ?
C11 C12 C13 119.6(17) . . ?
C11 C12 H12 120.2 . . ?
C13 C12 H12 120.2 . . ?
C14 C13 C12 119.5(18) . . ?
C14 C13 C16 121.4(18) . . ?
C12 C13 C16 118.9(16) . . ?
C13 C14 C9 122.7(18) . . ?
C13 C14 H14 118.7 . . ?
C9 C14 H14 118.7 . . ?
C11 C15 H15A 109.5 . . ?
C11 C15 H15B 109.5 . . ?
H15A C15 H15B 109.5 . . ?
C11 C15 H15C 109.5 . . ?
H15A C15 H15C 109.5 . . ?
H15B C15 H15C 109.5 . . ?
C13 C16 H16A 109.5 . . ?
C13 C16 H16B 109.5 . . ?
H16A C16 H16B 109.5 . . ?
C13 C16 H16C 109.5 . . ?
H16A C16 H16C 109.5 . . ?
H16B C16 H16C 109.5 . . ?
C18 C17 C22 121(2) . . ?
C18 C17 S2 122.5(18) . . ?
C22 C17 S2 116.3(17) . . ?
C17 C18 C19 121(2) . . ?
C17 C18 H18 119.7 . . ?
C19 C18 H18 119.7 . . ?
C20 C19 C18 118(2) . . ?
C20 C19 C23 123(2) . . ?
C18 C19 C23 119(2) . . ?
C19 C20 C21 124(2) . . ?
C19 C20 H20 118.2 . . ?
C21 C20 H20 118.2 . . ?
C22 C21 C20 117(2) . . ?
C22 C21 C24 119(2) . . ?
C20 C21 C24 124(2) . . ?
C21 C22 C17 119(2) . . ?
C21 C22 H22 120.6 . . ?
C17 C22 H22 120.6 . . ?
C19 C23 H23A 109.5 . . ?
C19 C23 H23B 109.5 . . ?
H23A C23 H23B 109.5 . . ?
C19 C23 H23C 109.5 . . ?
H23A C23 H23C 109.5 . . ?
H23B C23 H23C 109.5 . . ?
C21 C24 H24A 109.5 . . ?
C21 C24 H24B 109.5 . . ?
H24A C24 H24B 109.5 . . ?
C21 C24 H24C 109.5 . . ?
H24A C24 H24C 109.5 . . ?
H24B C24 H24C 109.5 . . ?
C26 C25 C30 120(2) . . ?
C26 C25 S3 122(2) . . ?
C30 C25 S3 117(2) . . ?
C27 C26 C25 125(3) . . ?
C27 C26 H26 117.7 . . ?
C25 C26 H26 117.7 . . ?
C26 C27 C28 114(3) . . ?
C26 C27 C31 122(3) . . ?
C28 C27 C31 124(2) . . ?
C29 C28 C27 123(3) . . ?
C29 C28 H28 118.4 . . ?
C27 C28 H28 118.4 . . ?
C30 C29 C28 119(3) . . ?
C30 C29 C32 122(3) . . ?
C28 C29 C32 119(3) . . ?
C29 C30 C25 118(3) . . ?
C29 C30 H30 120.9 . . ?
C25 C30 H30 120.9 . . ?
C27 C31 H31A 109.5 . . ?
C27 C31 H31B 109.5 . . ?
H31A C31 H31B 109.5 . . ?
C27 C31 H31C 109.5 . . ?
H31A C31 H31C 109.5 . . ?
H31B C31 H31C 109.5 . . ?
C29 C32 H32A 109.5 . . ?
C29 C32 H32B 109.5 . . ?
H32A C32 H32B 109.5 . . ?
C29 C32 H32C 109.5 . . ?
H32A C32 H32C 109.5 . . ?
H32B C32 H32C 109.5 . . ?
C34 C33 C38 118.4(18) . . ?
C34 C33 H33 120.8 . . ?
C38 C33 H33 120.8 . . ?
C35 C34 C33 121.4(18) . . ?
C35 C34 C39 120.8(18) . . ?
C33 C34 C39 117.7(19) . . ?
C34 C35 C36 121.8(18) . . ?
C34 C35 H35 119.1 . . ?
C36 C35 H35 119.1 . . ?
C37 C36 C35 117.2(17) . . ?
C37 C36 C40 122.1(18) . . ?
C35 C36 C40 120.5(17) . . ?
C38 C37 C36 120.6(17) . . ?
C38 C37 H37 119.7 . . ?
C36 C37 H37 119.7 . . ?
C37 C38 C33 120.5(16) . . ?
C37 C38 S4 117.2(14) . . ?
C33 C38 S4 121.5(14) . . ?
C34 C39 H39A 109.5 . . ?
C34 C39 H39B 109.5 . . ?
H39A C39 H39B 109.5 . . ?
C34 C39 H39C 109.5 . . ?
H39A C39 H39C 109.5 . . ?
H39B C39 H39C 109.5 . . ?
C36 C40 H40A 109.5 . . ?
C36 C40 H40B 109.5 . . ?
H40A C40 H40B 109.5 . . ?
C36 C40 H40C 109.5 . . ?
H40A C40 H40C 109.5 . . ?
H40B C40 H40C 109.5 . . ?
C46 C41 C42 119(2) . . ?
C46 C41 S7 121(2) . . ?
C42 C41 S7 119(2) . . ?
C43 C42 C41 120(3) . . ?
C43 C42 H42 120.0 . . ?
C41 C42 H42 120.0 . . ?
C42 C43 C44 116(3) . . ?
C42 C43 C47 118(2) . . ?
C44 C43 C47 126(2) . . ?
C45 C44 C43 123(3) . . ?
C45 C44 H44 118.5 . . ?
C43 C44 H44 118.5 . . ?
C46 C45 C44 115(3) . . ?
C46 C45 C48 128(3) . . ?
C44 C45 C48 116(3) . . ?
C41 C46 C45 126(3) . . ?
C41 C46 H46 117.1 . . ?
C45 C46 H46 117.1 . . ?
C43 C47 H47A 109.5 . . ?
C43 C47 H47B 109.5 . . ?
H47A C47 H47B 109.5 . . ?
C43 C47 H47C 109.5 . . ?
H47A C47 H47C 109.5 . . ?
H47B C47 H47C 109.5 . . ?
C45 C48 H48A 109.5 . . ?
C45 C48 H48B 109.5 . . ?
H48A C48 H48B 109.5 . . ?
C45 C48 H48C 109.5 . . ?
H48A C48 H48C 109.5 . . ?
H48B C48 H48C 109.5 . . ?
C54 C49 C50 119(2) . . ?
C54 C49 S11 123.5(19) . . ?
C50 C49 S11 118(2) . . ?
C49 C50 C51 124(3) . . ?
C49 C50 H50 118.1 . . ?
C51 C50 H50 118.1 . . ?
C52 C51 C50 117(2) . . ?
C52 C51 C55 127(3) . . ?
C50 C51 C55 115(3) . . ?
C51 C52 C53 124(3) . . ?
C51 C52 H52 118.1 . . ?
C53 C52 H52 118.1 . . ?
C52 C53 C54 117(3) . . ?
C52 C53 C56 127(2) . . ?
C54 C53 C56 117(2) . . ?
C49 C54 C53 120(3) . . ?
C49 C54 H54 120.1 . . ?
C53 C54 H54 120.1 . . ?
C51 C55 H55A 109.5 . . ?
C51 C55 H55B 109.5 . . ?
H55A C55 H55B 109.5 . . ?
C51 C55 H55C 109.5 . . ?
H55A C55 H55C 109.5 . . ?
H55B C55 H55C 109.5 . . ?
C53 C56 H56A 109.5 . . ?
C53 C56 H56B 109.5 . . ?
H56A C56 H56B 109.5 . . ?
C53 C56 H56C 109.5 . . ?
H56A C56 H56C 109.5 . . ?
H56B C56 H56C 109.5 . . ?
C58 C57 C62 120.0 . . ?
C58 C57 S10 118.6(11) . . ?
C62 C57 S10 121.0(11) . . ?
C59 C58 C57 120.0 . . ?
C59 C58 H58 120.0 . . ?
C57 C58 H58 120.0 . . ?
C58 C59 C60 120.0 . . ?
C58 C59 C63 114.2(18) . . ?
C60 C59 C63 125.8(18) . . ?
C59 C60 C61 120.0 . . ?
C59 C60 H60 120.0 . . ?
C61 C60 H60 120.0 . . ?
C62 C61 C60 120.0 . . ?
C62 C61 C64 123.6(15) . . ?
C60 C61 C64 116.4(15) . . ?
C61 C62 C57 120.0 . . ?
C61 C62 H62 120.0 . . ?
C57 C62 H62 120.0 . . ?
C59 C63 H63A 109.5 . . ?
C59 C63 H63B 109.5 . . ?
H63A C63 H63B 109.5 . . ?
C59 C63 H63C 109.5 . . ?
H63A C63 H63C 109.5 . . ?
H63B C63 H63C 109.5 . . ?
C61 C64 H64A 109.5 . . ?
C61 C64 H64B 109.5 . . ?
H64A C64 H64B 109.5 . . ?
C61 C64 H64C 109.5 . . ?
H64A C64 H64C 109.5 . . ?
H64B C64 H64C 109.5 . . ?
C66 C65 C70 123.4(17) . . ?
C66 C65 S9 117.2(14) . . ?
C70 C65 S9 119.3(15) . . ?
C67 C66 C65 119.3(19) . . ?
C67 C66 H66 120.3 . . ?
C65 C66 H66 120.3 . . ?
C66 C67 C68 116.6(18) . . ?
C66 C67 C71 121(2) . . ?
C68 C67 C71 121.9(18) . . ?
C69 C68 C67 124.8(18) . . ?
C69 C68 H68 117.6 . . ?
C67 C68 H68 117.6 . . ?
C68 C69 C70 117.5(19) . . ?
C68 C69 C72 121.6(18) . . ?
C70 C69 C72 120.8(19) . . ?
C65 C70 C69 118.1(18) . . ?
C65 C70 H70 121.0 . . ?
C69 C70 H70 121.0 . . ?
C67 C71 H71A 109.5 . . ?
C67 C71 H71B 109.5 . . ?
H71A C71 H71B 109.5 . . ?
C67 C71 H71C 109.5 . . ?
H71A C71 H71C 109.5 . . ?
H71B C71 H71C 109.5 . . ?
C69 C72 H72A 109.5 . . ?
C69 C72 H72B 109.5 . . ?
H72A C72 H72B 109.5 . . ?
C69 C72 H72C 109.5 . . ?
H72A C72 H72C 109.5 . . ?
H72B C72 H72C 109.5 . . ?
C74 C73 C78 114(3) . . ?
C74 C73 H73 122.8 . . ?
C78 C73 H73 122.8 . . ?
C75 C74 C73 123(3) . . ?
C75 C74 C79 118(3) . . ?
C73 C74 C79 118(3) . . ?
C74 C75 C76 122(3) . . ?
C74 C75 H75 119.2 . . ?
C76 C75 H75 119.2 . . ?
C77 C76 C75 118(3) . . ?
C77 C76 C80 121(3) . . ?
C75 C76 C80 121(3) . . ?
C78 C77 C76 120(3) . . ?
C78 C77 H77 120.0 . . ?
C76 C77 H77 120.0 . . ?
C77 C78 C73 122(3) . . ?
C77 C78 S6 122(3) . . ?
C73 C78 S6 115(2) . . ?
C74 C79 H79A 109.5 . . ?
C74 C79 H79B 109.5 . . ?
H79A C79 H79B 109.5 . . ?
C74 C79 H79C 109.5 . . ?
H79A C79 H79C 109.5 . . ?
H79B C79 H79C 109.5 . . ?
C76 C80 H80A 109.5 . . ?
C76 C80 H80B 109.5 . . ?
H80A C80 H80B 109.5 . . ?
C76 C80 H80C 109.5 . . ?
H80A C80 H80C 109.5 . . ?
H80B C80 H80C 109.5 . . ?
C82 C81 C86 120.9(18) . . ?
C82 C81 H81 119.5 . . ?
C86 C81 H81 119.5 . . ?
C81 C82 C83 117.9(18) . . ?
C81 C82 C87 118.8(17) . . ?
C83 C82 C87 123.3(17) . . ?
C82 C83 C84 122.1(17) . . ?
C82 C83 H83 119.0 . . ?
C84 C83 H83 119.0 . . ?
C83 C84 C85 119.1(17) . . ?
C83 C84 C88 123.5(16) . . ?
C85 C84 C88 117.4(18) . . ?
C86 C85 C84 118.9(18) . . ?
C86 C85 H85 120.6 . . ?
C84 C85 H85 120.6 . . ?
C81 C86 C85 121.1(16) . . ?
C81 C86 S12 115.6(13) . . ?
C85 C86 S12 123.2(14) . . ?
C82 C87 H87A 109.5 . . ?
C82 C87 H87B 109.5 . . ?
H87A C87 H87B 109.5 . . ?
C82 C87 H87C 109.5 . . ?
H87A C87 H87C 109.5 . . ?
H87B C87 H87C 109.5 . . ?
C84 C88 H88A 109.5 . . ?
C84 C88 H88B 109.5 . . ?
H88A C88 H88B 109.5 . . ?
C84 C88 H88C 109.5 . . ?
H88A C88 H88C 109.5 . . ?
H88B C88 H88C 109.5 . . ?
C94 C89 C90 126(2) . . ?
C94 C89 H89 117.2 . . ?
C90 C89 H89 117.2 . . ?
C91 C90 C89 116(2) . . ?
C91 C90 C95 116(2) . . ?
C89 C90 C95 127(2) . . ?
C90 C91 C92 122(2) . . ?
C90 C91 H91 119.0 . . ?
C92 C91 H91 119.0 . . ?
C93 C92 C91 117(2) . . ?
C93 C92 C96 118(2) . . ?
C91 C92 C96 126(2) . . ?
C94 C93 C92 122(2) . . ?
C94 C93 H93 118.8 . . ?
C92 C93 H93 118.8 . . ?
C89 C94 C93 117(2) . . ?
C89 C94 S13 122.8(17) . . ?
C93 C94 S13 120(2) . . ?
C90 C95 H95A 109.5 . . ?
C90 C95 H95B 109.5 . . ?
H95A C95 H95B 109.5 . . ?
C90 C95 H95C 109.5 . . ?
H95A C95 H95C 109.5 . . ?
H95B C95 H95C 109.5 . . ?
C92 C96 H96A 109.5 . . ?
C92 C96 H96B 109.5 . . ?
H96A C96 H96B 109.5 . . ?
C92 C96 H96C 109.5 . . ?
H96A C96 H96C 109.5 . . ?
H96B C96 H96C 109.5 . . ?
C98 C97 C102 120.7(17) . . ?
C98 C97 S5 117.8(16) . . ?
C102 C97 S5 121.5(16) . . ?
C99 C98 C97 118.5(19) . . ?
C99 C98 H98 120.7 . . ?
C97 C98 H98 120.7 . . ?
C100 C99 C98 122(2) . . ?
C100 C99 C103 125(2) . . ?
C98 C99 C103 113(2) . . ?
C99 C100 C101 119.0(18) . . ?
C99 C100 H100 120.5 . . ?
C101 C100 H100 120.5 . . ?
C102 C101 C100 119.3(19) . . ?
C102 C101 C104 121(2) . . ?
C100 C101 C104 119(2) . . ?
C97 C102 C101 120.2(18) . . ?
C97 C102 H102 119.9 . . ?
C101 C102 H102 119.9 . . ?
C99 C103 H10A 109.5 . . ?
C99 C103 H10B 109.5 . . ?
H10A C103 H10B 109.5 . . ?
C99 C103 H10C 109.5 . . ?
H10A C103 H10C 109.5 . . ?
H10B C103 H10C 109.5 . . ?
C101 C104 H10D 109.5 . . ?
C101 C104 H10E 109.5 . . ?
H10D C104 H10E 109.5 . . ?
C101 C104 H10F 109.5 . . ?
H10D C104 H10F 109.5 . . ?
H10E C104 H10F 109.5 . . ?
C110 C105 C106 120(2) . . ?
C110 C105 H105 120.2 . . ?
C106 C105 H105 120.2 . . ?
C105 C106 C107 118(2) . . ?
C105 C106 C111 117(2) . . ?
C107 C106 C111 124.4(19) . . ?
C108 C107 C106 123(2) . . ?
C108 C107 H107 118.5 . . ?
C106 C107 H107 118.5 . . ?
C107 C108 C109 118(2) . . ?
C107 C108 C112 122(2) . . ?
C109 C108 C112 121(2) . . ?
C110 C109 C108 119(2) . . ?
C110 C109 H109 120.3 . . ?
C108 C109 H109 120.3 . . ?
C109 C110 C105 121.9(18) . . ?
C109 C110 S00 121.3(16) . . ?
C105 C110 S00 116.7(17) . . ?
C106 C111 H11A 109.5 . . ?
C106 C111 H11B 109.5 . . ?
H11A C111 H11B 109.5 . . ?
C106 C111 H11C 109.5 . . ?
H11A C111 H11C 109.5 . . ?
H11B C111 H11C 109.5 . . ?
C108 C112 H11D 109.5 . . ?
C108 C112 H11E 109.5 . . ?
H11D C112 H11E 109.5 . . ?
C108 C112 H11F 109.5 . . ?
H11D C112 H11F 109.5 . . ?
H11E C112 H11F 109.5 . . ?
C110 S00 Au22 101.4(8) . . ?
C110 S00 Au16 110.6(6) . . ?
Au22 S00 Au16 75.58(13) . . ?
C6 S1 Au1 112.3(6) . . ?
C6 S1 Au14 114.6(6) . 18_655 ?
Au1 S1 Au14 92.47(13) . 18_655 ?
C17 S2 Au7 109.0(8) . . ?
C17 S2 Au1 107.9(8) . . ?
Au7 S2 Au1 101.15(17) . . ?
C25 S3 Au7 105.9(9) . . ?
C25 S3 Au8 114.5(9) . . ?
Au7 S3 Au8 90.64(14) . . ?
C38 S4 Au10 110.4(6) . . ?
C38 S4 Au6 115.4(6) . . ?
Au10 S4 Au6 92.57(13) . . ?
C97 S5 Au19 107.3(8) . . ?
C97 S5 Au18 115.9(10) . . ?
Au19 S5 Au18 92.27(17) . . ?
C78 S6 Au21 106.8(13) . . ?
C78 S6 Au17 113.5(10) . . ?
Au21 S6 Au17 101.16(17) . . ?
C41 S7 Au23 106.0(9) . . ?
C41 S7 Au10 103.4(9) . . ?
Au23 S7 Au10 99.91(16) . . ?
C9 S8 Au3 107.3(6) . . ?
C9 S8 Au2 108.9(6) . . ?
Au3 S8 Au2 104.59(15) . . ?
C65 S9 Au4 109.1(7) . . ?
C65 S9 Au24 110.8(6) . . ?
Au4 S9 Au24 91.68(13) . . ?
C57 S10 Au15 98.8(8) . . ?
C57 S10 Au3 110.6(6) . 18_655 ?
Au15 S10 Au3 100.41(19) . 18_655 ?
C49 S11 Au15 100.9(7) . . ?
C49 S11 Au13 114.9(9) . . ?
Au15 S11 Au13 79.46(15) . . ?
C86 S12 Au23 111.4(6) . . ?
C86 S12 Au20 104.0(6) . . ?
Au23 S12 Au20 87.58(13) . . ?
C94 S13 Au22 109.6(9) . . ?
C94 S13 Au21 109.6(8) . . ?
Au22 S13 Au21 98.20(19) . . ?

_refine_diff_density_max         3.424
_refine_diff_density_min         -2.632
_refine_diff_density_rms         0.282

_shelx_res_file                  
;
TITL 11_a.res in R-3c
    11_a_sq.res
    created by SHELXL-2018/3 at 15:58:51 on 20-Jun-2020
CELL  0.71073  45.6924  45.6924  77.4347   90.000   90.000  120.000
ZERR 18.000   0.0020   0.0020   0.0035    0.000    0.000    0.000
LATT 3
SYMM -Y, X-Y, Z
SYMM -X+Y, -X, Z
SYMM Y, X, 1/2-Z
SYMM X-Y, -Y, 1/2-Z
SYMM -X, -X+Y, 1/2-Z
SFAC C  H  Au S
UNIT 4032 4536 792 504
L.S. 50
ACTA
BOND $H
FMAP 2
PLAN 10
abin
size .12 .11 .09
simu .01 .02 3 $c
dfix 1.5 .01 c59 c63 c61 c64 c51 c55
flat .01 c49 > c56
flat .01 c57 > c64
TEMP -80
WGHT    0.074400 5929.583008
FVAR       0.00447
AU1   3    0.556688    0.669042    0.623332    11.00000    0.04648    0.04845 =
         0.05675    0.00477    0.00560    0.02417
AU2   3    0.615380    0.718089    0.601036    11.00000    0.03853    0.04088 =
         0.04759   -0.00191    0.00006    0.02205
AU3   3    0.552563    0.736583    0.581152    11.00000    0.05572    0.05614 =
         0.06154    0.00282    0.00106    0.03227
AU4   3    0.666667    0.784155    0.583333    10.50000    0.04422    0.04085 =
         0.06065    0.00117    0.00234    0.02211
AU5   3    0.666667    0.714540    0.583333    10.50000    0.03503    0.03460 =
         0.04250    0.00046    0.00092    0.01751
AU6   3    0.664653    0.713801    0.619035    11.00000    0.03952    0.04149 =
         0.04399   -0.00220   -0.00289    0.01994
AU7   3    0.614982    0.652693    0.645839    11.00000    0.04581    0.05383 =
         0.05300    0.00530   -0.00111    0.01924
AU8   3    0.673276    0.653355    0.619394    11.00000    0.04341    0.04173 =
         0.04912    0.00502    0.00184    0.02121
AU9   3    0.666667    0.651745    0.583333    10.50000    0.03850    0.03612 =
         0.04952   -0.00046   -0.00093    0.01925
AU10  3    0.722083    0.705841    0.643311    11.00000    0.04781    0.05147 =
         0.04762    0.00350   -0.00142    0.02264
AU11  3    0.721070    0.709786    0.602038    11.00000    0.03673    0.03734 =
         0.04739    0.00056    0.00055    0.01805
AU12  3    0.719260    0.709845    0.563768    11.00000    0.03584    0.03989 =
         0.04706   -0.00120   -0.00003    0.02041
AU13  3    0.769786    0.760697    0.621579    11.00000    0.04186    0.04893 =
         0.04779   -0.00061   -0.00445    0.02079
AU14  3    0.771408    0.767605    0.586558    11.00000    0.03727    0.04753 =
         0.04854    0.00301    0.00255    0.01960
AU15  3    0.807748    0.835780    0.625322    11.00000    0.07158    0.06486 =
         0.07623   -0.01560   -0.01881    0.03607
AU16  3    0.769477    0.711645    0.543817    11.00000    0.04202    0.05025 =
         0.05118   -0.00347    0.00279    0.02412
AU17  3    0.719650    0.648753    0.599066    11.00000    0.04568    0.04562 =
         0.06166    0.00297    0.00112    0.02750
AU18  3    0.727134    0.652472    0.561623    11.00000    0.04885    0.04162 =
         0.06228   -0.00428   -0.00215    0.02487
AU19  3    0.666667    0.585012    0.583333    10.50000    0.05618    0.04275 =
         0.10937   -0.00758   -0.01517    0.02809
AU20  3    0.774078    0.707400    0.578421    11.00000    0.03949    0.05149 =
         0.05323   -0.00079   -0.00274    0.02336
AU21  3    0.780942    0.635927    0.575911    11.00000    0.05432    0.06168 =
         0.08563   -0.00594   -0.00651    0.03692
AU22  3    0.811754    0.682084    0.538373    11.00000    0.06020    0.08047 =
         0.06866   -0.00992   -0.00328    0.04750
AU23  3    0.789175    0.708748    0.619140    11.00000    0.05222    0.06314 =
         0.05453    0.00244    0.00087    0.03552
AU24  3    0.723822    0.772991    0.604895    11.00000    0.04304    0.04154 =
         0.04892   -0.00226   -0.00047    0.02286
C1    1    0.463313    0.614142    0.586298    11.00000    0.05530    0.07153 =
         0.07429    0.00714    0.00823    0.03017
AFIX  43
H1    2    0.472018    0.625383    0.575612    11.00000   -1.20000
AFIX   0
C2    1    0.431030    0.587522    0.587049    11.00000    0.05739    0.07085 =
         0.07688    0.00657    0.00520    0.02780
C3    1    0.417477    0.573128    0.602871    11.00000    0.05489    0.07317 =
         0.07987    0.00719    0.00593    0.02991
AFIX  43
H3    2    0.394428    0.555884    0.603490    11.00000   -1.20000
AFIX   0
C4    1    0.436023    0.582867    0.617399    11.00000    0.05690    0.07081 =
         0.07602    0.00917    0.01044    0.03008
C5    1    0.469720    0.608851    0.616859    11.00000    0.05479    0.06924 =
         0.07469    0.00857    0.00764    0.03444
AFIX  43
H5    2    0.483203    0.615644    0.627010    11.00000   -1.20000
AFIX   0
C6    1    0.483362    0.624896    0.600740    11.00000    0.05179    0.06724 =
         0.07205    0.00834    0.00664    0.03542
C7    1    0.410354    0.576694    0.570907    11.00000    0.07429    0.09838 =
         0.10102    0.00504   -0.00685    0.00925
AFIX 137
H7A   2    0.397006    0.588038    0.570139    11.00000   -1.50000
H7B   2    0.395154    0.552165    0.571128    11.00000   -1.50000
H7C   2    0.425342    0.582776    0.560866    11.00000   -1.50000
AFIX   0
C8    1    0.421614    0.566674    0.634695    11.00000    0.05948    0.09245 =
         0.07289    0.01337    0.01474    0.02285
AFIX 137
H8A   2    0.405478    0.542577    0.633047    11.00000   -1.50000
H8B   2    0.410062    0.577629    0.639973    11.00000   -1.50000
H8C   2    0.439966    0.569324    0.642271    11.00000   -1.50000
AFIX   0
C9    1    0.570629    0.748166    0.622623    11.00000    0.06578    0.06792 =
         0.06404   -0.01159    0.00507    0.03947
C10   1    0.536737    0.736325    0.623411    11.00000    0.06894    0.06898 =
         0.06369   -0.01259    0.00421    0.04140
AFIX  43
H10   2    0.523895    0.731153    0.613072    11.00000   -1.20000
AFIX   0
C11   1    0.520487    0.731676    0.639747    11.00000    0.07256    0.07284 =
         0.06703   -0.01704    0.00939    0.03703
C12   1    0.539141    0.740204    0.654373    11.00000    0.07381    0.07479 =
         0.06550   -0.01202    0.00637    0.03729
AFIX  43
H12   2    0.528578    0.737300    0.665301    11.00000   -1.20000
AFIX   0
C13   1    0.574272    0.753400    0.653318    11.00000    0.07332    0.07208 =
         0.06512   -0.01522    0.00502    0.03876
C14   1    0.588643    0.756238    0.637843    11.00000    0.07029    0.06930 =
         0.06682   -0.01336    0.00612    0.04158
AFIX  43
H14   2    0.612209    0.764138    0.637354    11.00000   -1.20000
AFIX   0
C15   1    0.483139    0.718063    0.640542    11.00000    0.07168    0.10168 =
         0.08645   -0.01278    0.01365    0.02911
AFIX 137
H15A  2    0.471779    0.694239    0.643983    11.00000   -1.50000
H15B  2    0.474949    0.720059    0.629152    11.00000   -1.50000
H15C  2    0.478242    0.730979    0.649010    11.00000   -1.50000
AFIX   0
C16   1    0.594925    0.761497    0.670162    11.00000    0.07950    0.08569 =
         0.06760   -0.01403    0.00099    0.04193
AFIX 137
H16A  2    0.617665    0.765629    0.667536    11.00000   -1.50000
H16B  2    0.583702    0.742334    0.678120    11.00000   -1.50000
H16C  2    0.596529    0.781672    0.675530    11.00000   -1.50000
AFIX   0
C17   1    0.561949    0.671241    0.666194    11.00000    0.08560    0.08610 =
         0.06918    0.00072    0.01476    0.03753
C18   1    0.529387    0.662693    0.665038    11.00000    0.08799    0.09062 =
         0.07189    0.00404    0.01433    0.03642
AFIX  43
H18   2    0.519742    0.661708    0.654034    11.00000   -1.20000
AFIX   0
C19   1    0.509735    0.655312    0.679659    11.00000    0.08879    0.09320 =
         0.07530    0.00174    0.01684    0.03529
C20   1    0.524534    0.656922    0.695388    11.00000    0.09109    0.09360 =
         0.07384   -0.00005    0.01967    0.03308
AFIX  43
H20   2    0.511715    0.654060    0.705548    11.00000   -1.20000
AFIX   0
C21   1    0.557509    0.662559    0.697231    11.00000    0.09036    0.09093 =
         0.07386   -0.00088    0.01604    0.03607
C22   1    0.576410    0.669072    0.682381    11.00000    0.08852    0.08759 =
         0.07077    0.00192    0.01381    0.03372
AFIX  43
H22   2    0.598527    0.672075    0.682792    11.00000   -1.20000
AFIX   0
C23   1    0.473478    0.646696    0.677819    11.00000    0.09396    0.12615 =
         0.09462    0.00869    0.01867    0.03661
AFIX 137
H23A  2    0.459805    0.623316    0.673812    11.00000   -1.50000
H23B  2    0.472042    0.661978    0.669423    11.00000   -1.50000
H23C  2    0.464992    0.649187    0.689025    11.00000   -1.50000
AFIX   0
C24   1    0.572693    0.660830    0.714021    11.00000    0.10385    0.09402 =
         0.06955   -0.00020    0.01913    0.02923
AFIX 137
H24A  2    0.596337    0.678982    0.714509    11.00000   -1.50000
H24B  2    0.571594    0.638919    0.715000    11.00000   -1.50000
H24C  2    0.560108    0.663457    0.723566    11.00000   -1.50000
AFIX   0
C25   1    0.667593    0.632539    0.663872    11.00000    0.11847    0.10291 =
         0.10150    0.03550   -0.02581    0.06294
C26   1    0.660319    0.645451    0.678364    11.00000    0.12295    0.10762 =
         0.10627    0.02816   -0.02583    0.06168
AFIX  43
H26   2    0.643596    0.651899    0.677310    11.00000   -1.20000
AFIX   0
C27   1    0.675358    0.649552    0.693960    11.00000    0.12511    0.10994 =
         0.10767    0.02817   -0.02353    0.05982
C28   1    0.702535    0.643417    0.693839    11.00000    0.12554    0.11323 =
         0.11035    0.02744   -0.02449    0.05693
AFIX  43
H28   2    0.716770    0.649697    0.703706    11.00000   -1.20000
AFIX   0
C29   1    0.709808    0.628334    0.679745    11.00000    0.12014    0.11001 =
         0.10871    0.03292   -0.02679    0.05945
C30   1    0.692551    0.623728    0.664435    11.00000    0.11942    0.10803 =
         0.10518    0.03236   -0.02342    0.05987
AFIX  43
H30   2    0.697633    0.614765    0.654551    11.00000   -1.20000
AFIX   0
C31   1    0.662116    0.658267    0.710374    11.00000    0.14667    0.12356 =
         0.11622    0.01082   -0.02000    0.05647
AFIX 137
H31A  2    0.675586    0.682597    0.712609    11.00000   -1.50000
H31B  2    0.663948    0.645821    0.720229    11.00000   -1.50000
H31C  2    0.638404    0.651919    0.708708    11.00000   -1.50000
AFIX   0
C32   1    0.737195    0.621532    0.681183    11.00000    0.13435    0.13286 =
         0.13061    0.03832   -0.02387    0.05352
AFIX 137
H32A  2    0.737487    0.608951    0.670997    11.00000   -1.50000
H32B  2    0.734152    0.608089    0.691588    11.00000   -1.50000
H32C  2    0.758629    0.642916    0.681944    11.00000   -1.50000
AFIX   0
C33   1    0.732247    0.778696    0.665996    11.00000    0.07091    0.06723 =
         0.06269   -0.01042   -0.00049    0.03125
AFIX  43
H33   2    0.743632    0.766399    0.667993    11.00000   -1.20000
AFIX   0
C34   1    0.743934    0.810416    0.673309    11.00000    0.07174    0.06542 =
         0.06224   -0.00872   -0.00250    0.03059
C35   1    0.728340    0.828180    0.670465    11.00000    0.07682    0.06727 =
         0.06431   -0.01295    0.00306    0.02959
AFIX  43
H35   2    0.737631    0.850204    0.675241    11.00000   -1.20000
AFIX   0
C36   1    0.698136    0.814909    0.660451    11.00000    0.07155    0.06397 =
         0.06604   -0.00879    0.00508    0.03559
C37   1    0.686472    0.783419    0.652934    11.00000    0.06890    0.06424 =
         0.06118   -0.00942    0.00212    0.03399
AFIX  43
H37   2    0.666835    0.774032    0.645880    11.00000   -1.20000
AFIX   0
C38   1    0.703402    0.765349    0.655656    11.00000    0.06712    0.06146 =
         0.05722   -0.01343    0.00313    0.03336
C39   1    0.774600    0.824211    0.684303    11.00000    0.08981    0.08513 =
         0.07110   -0.01445   -0.00864    0.01688
AFIX 137
H39A  2    0.772016    0.836133    0.694184    11.00000   -1.50000
H39B  2    0.794392    0.839962    0.677525    11.00000   -1.50000
H39C  2    0.777645    0.805649    0.688461    11.00000   -1.50000
AFIX   0
C40   1    0.681283    0.835940    0.657219    11.00000    0.08803    0.07700 =
         0.09472   -0.00603    0.00987    0.04226
AFIX 137
H40A  2    0.675749    0.835015    0.644931    11.00000   -1.50000
H40B  2    0.696731    0.859436    0.660570    11.00000   -1.50000
H40C  2    0.660525    0.826902    0.664075    11.00000   -1.50000
AFIX   0
C41   1    0.786116    0.705748    0.661498    11.00000    0.11617    0.16948 =
         0.07258    0.01800   -0.02208    0.08727
C42   1    0.774497    0.717480    0.675084    11.00000    0.11855    0.16968 =
         0.07390    0.01773   -0.02614    0.08885
AFIX  43
H42   2    0.752986    0.715869    0.674332    11.00000   -1.20000
AFIX   0
C43   1    0.794549    0.731566    0.689753    11.00000    0.12215    0.17369 =
         0.07670    0.01813   -0.02403    0.08467
C44   1    0.824960    0.732360    0.689848    11.00000    0.12262    0.17812 =
         0.07969    0.01301   -0.02289    0.07878
AFIX  43
H44   2    0.840527    0.744289    0.698862    11.00000   -1.20000
AFIX   0
C45   1    0.834167    0.716304    0.677196    11.00000    0.12031    0.17894 =
         0.07973    0.01803   -0.02284    0.08107
C46   1    0.815053    0.706530    0.663299    11.00000    0.11986    0.17743 =
         0.07594    0.01727   -0.02311    0.08085
AFIX  43
H46   2    0.822897    0.699401    0.653712    11.00000   -1.20000
AFIX   0
C47   1    0.779932    0.744326    0.704747    11.00000    0.13887    0.17929 =
         0.08989    0.00610   -0.02382    0.08494
AFIX 137
H47A  2    0.781869    0.765912    0.701403    11.00000   -1.50000
H47B  2    0.792795    0.747364    0.715375    11.00000   -1.50000
H47C  2    0.756114    0.727574    0.706712    11.00000   -1.50000
AFIX   0
C48   1    0.869474    0.719875    0.679520    11.00000    0.13003    0.20352 =
         0.10748    0.00888   -0.01681    0.07357
AFIX 137
H48A  2    0.866899    0.698692    0.684060    11.00000   -1.50000
H48B  2    0.882817    0.738275    0.687630    11.00000   -1.50000
H48C  2    0.881046    0.724917    0.668339    11.00000   -1.50000
AFIX   0
C49   1    0.844904    0.804059    0.646365    11.00000    0.08441    0.12407 =
         0.20077   -0.05820   -0.07168    0.06675
C50   1    0.866066    0.828384    0.657467    11.00000    0.09013    0.13100 =
         0.20499   -0.05901   -0.07144    0.06035
AFIX  43
H50   2    0.858102    0.841431    0.663209    11.00000   -1.20000
AFIX   0
C51   1    0.897503    0.835066    0.660800    11.00000    0.08941    0.13068 =
         0.20617   -0.06045   -0.07103    0.06142
C52   1    0.908105    0.816788    0.652683    11.00000    0.08988    0.13161 =
         0.20676   -0.05783   -0.07074    0.06045
AFIX  43
H52   2    0.930458    0.821365    0.654892    11.00000   -1.20000
AFIX   0
C53   1    0.889021    0.791838    0.641367    11.00000    0.08876    0.13041 =
         0.20365   -0.05680   -0.06894    0.06134
C54   1    0.855767    0.785689    0.638290    11.00000    0.08604    0.12929 =
         0.20359   -0.05709   -0.06994    0.06263
AFIX  43
H54   2    0.841342    0.768457    0.630466    11.00000   -1.20000
AFIX   0
C55   1    0.916788    0.863008    0.673531    11.00000    0.11724    0.15535 =
         0.22197   -0.05691   -0.07887    0.04777
AFIX 137
H55A  2    0.913201    0.853551    0.685208    11.00000   -1.50000
H55B  2    0.908820    0.879308    0.672955    11.00000   -1.50000
H55C  2    0.940932    0.874406    0.670742    11.00000   -1.50000
AFIX   0
C56   1    0.899847    0.769037    0.631370    11.00000    0.09152    0.14332 =
         0.21680   -0.05539   -0.05619    0.05632
AFIX 137
H56A  2    0.924561    0.780063    0.631145    11.00000   -1.50000
H56B  2    0.891228    0.765638    0.619517    11.00000   -1.50000
H56C  2    0.890537    0.747118    0.637180    11.00000   -1.50000
AFIX  66
C57   1    0.860284    0.890565    0.601114    11.00000    0.08315    0.21199 =
         0.12990   -0.04887   -0.01931    0.06167
C58   1    0.885535    0.902991    0.613592    11.00000    0.08569    0.22037 =
         0.13304   -0.04783   -0.01854    0.05674
AFIX  43
H58   2    0.879882    0.902742    0.625418    11.00000   -1.20000
AFIX  65
C59   1    0.919057    0.915780    0.608766    11.00000    0.08466    0.22102 =
         0.13350   -0.04914   -0.02231    0.05619
C60   1    0.927328    0.916144    0.591463    11.00000    0.08360    0.21702 =
         0.13291   -0.04589   -0.01975    0.05964
AFIX  43
H60   2    0.950238    0.924885    0.588165    11.00000   -1.20000
AFIX  65
C61   1    0.902077    0.903718    0.578985    11.00000    0.08038    0.20917 =
         0.12915   -0.04846   -0.01980    0.06575
C62   1    0.868555    0.890928    0.583810    11.00000    0.07875    0.20770 =
         0.12871   -0.04854   -0.01888    0.06675
AFIX  43
H62   2    0.851297    0.882436    0.575282    11.00000   -1.20000
AFIX   0
C63   1    0.943619    0.928293    0.623606    11.00000    0.10977    0.25264 =
         0.15154   -0.04489   -0.02550    0.04465
AFIX 137
H63A  2    0.950587    0.951951    0.626010    11.00000   -1.50000
H63B  2    0.963505    0.926512    0.620600    11.00000   -1.50000
H63C  2    0.932757    0.914562    0.633871    11.00000   -1.50000
AFIX   0
C64   1    0.913247    0.905029    0.560688    11.00000    0.08721    0.19687 =
         0.13253   -0.04390   -0.01561    0.07471
AFIX 137
H64A  2    0.894336    0.888047    0.553828    11.00000   -1.50000
H64B  2    0.931966    0.900357    0.560356    11.00000   -1.50000
H64C  2    0.920751    0.927542    0.555901    11.00000   -1.50000
AFIX   0
C65   1    0.716956    0.843161    0.611704    11.00000    0.06521    0.04937 =
         0.08416   -0.00451    0.00809    0.02837
C66   1    0.741558    0.856038    0.624685    11.00000    0.06309    0.05265 =
         0.08291   -0.00708    0.00812    0.02589
AFIX  43
H66   2    0.745232    0.841178    0.631750    11.00000   -1.20000
AFIX   0
C67   1    0.760626    0.890899    0.627145    11.00000    0.06877    0.05519 =
         0.08727   -0.00887    0.00524    0.02226
C68   1    0.753624    0.911630    0.615708    11.00000    0.07117    0.05302 =
         0.08691   -0.00730    0.00960    0.01945
AFIX  43
H68   2    0.767028    0.935456    0.616929    11.00000   -1.20000
AFIX   0
C69   1    0.728926    0.899390    0.603152    11.00000    0.06891    0.05152 =
         0.08791   -0.00325    0.00811    0.02310
C70   1    0.710700    0.863858    0.600400    11.00000    0.06630    0.05264 =
         0.08570   -0.00424    0.00931    0.02610
AFIX  43
H70   2    0.694801    0.854264    0.591259    11.00000   -1.20000
AFIX   0
C71   1    0.784106    0.905209    0.641425    11.00000    0.07812    0.06486 =
         0.09958   -0.02041   -0.00580    0.00985
AFIX 137
H71A  2    0.772969    0.909498    0.651118    11.00000   -1.50000
H71B  2    0.803805    0.926494    0.637778    11.00000   -1.50000
H71C  2    0.791424    0.889313    0.645037    11.00000   -1.50000
AFIX   0
C72   1    0.722607    0.922452    0.592178    11.00000    0.09155    0.05569 =
         0.09702    0.00434    0.00567    0.02492
AFIX 137
H72A  2    0.743346    0.938002    0.585973    11.00000   -1.50000
H72B  2    0.715660    0.935410    0.599496    11.00000   -1.50000
H72C  2    0.704658    0.909111    0.583847    11.00000   -1.50000
AFIX   0
C73   1    0.768472    0.578644    0.607408    11.00000    0.10646    0.11078 =
         0.22819    0.05501   -0.02212    0.06409
AFIX  43
H73   2    0.785584    0.587672    0.598808    11.00000   -1.20000
AFIX   0
C74   1    0.761162    0.550093    0.616995    11.00000    0.10748    0.11210 =
         0.22958    0.05619   -0.02006    0.06459
C75   1    0.734907    0.534947    0.627186    11.00000    0.10981    0.11470 =
         0.22966    0.05724   -0.02084    0.05907
AFIX  43
H75   2    0.728987    0.513453    0.631850    11.00000   -1.20000
AFIX   0
C76   1    0.715523    0.549505    0.631343    11.00000    0.10677    0.11655 =
         0.22700    0.05812   -0.02102    0.05640
C77   1    0.723380    0.580052    0.623366    11.00000    0.10426    0.11257 =
         0.22575    0.05841   -0.02173    0.05995
AFIX  43
H77   2    0.711232    0.591183    0.626350    11.00000   -1.20000
AFIX   0
C78   1    0.747823    0.593509    0.611617    11.00000    0.10362    0.11063 =
         0.22606    0.05586   -0.02106    0.06257
C79   1    0.782600    0.533134    0.613778    11.00000    0.12426    0.12263 =
         0.25015    0.05098   -0.02677    0.06979
AFIX 137
H79A  2    0.784026    0.522389    0.624451    11.00000   -1.50000
H79B  2    0.805370    0.550243    0.610121    11.00000   -1.50000
H79C  2    0.772020    0.515999    0.604717    11.00000   -1.50000
AFIX   0
C80   1    0.687739    0.533859    0.645216    11.00000    0.10239    0.13633 =
         0.22733    0.06108   -0.01682    0.03488
AFIX 137
H80A  2    0.693113    0.520831    0.653380    11.00000   -1.50000
H80B  2    0.665960    0.518899    0.639691    11.00000   -1.50000
H80C  2    0.686456    0.551887    0.651411    11.00000   -1.50000
AFIX   0
C81   1    0.866275    0.730401    0.574633    11.00000    0.05590    0.07130 =
         0.07255   -0.00893   -0.00532    0.03781
AFIX  43
H81   2    0.862871    0.745578    0.567684    11.00000   -1.20000
AFIX   0
C82   1    0.889189    0.720853    0.569449    11.00000    0.05899    0.07075 =
         0.07433   -0.01124   -0.00490    0.03483
C83   1    0.892236    0.697602    0.579394    11.00000    0.05764    0.07084 =
         0.07686   -0.01218   -0.00356    0.03981
AFIX  43
H83   2    0.907556    0.690401    0.575882    11.00000   -1.20000
AFIX   0
C84   1    0.873638    0.684315    0.594404    11.00000    0.05702    0.07061 =
         0.07550   -0.01100   -0.00695    0.04036
C85   1    0.851686    0.695217    0.599722    11.00000    0.05683    0.06976 =
         0.07463   -0.00630   -0.00650    0.03567
AFIX  43
H85   2    0.839152    0.686926    0.610118    11.00000   -1.20000
AFIX   0
C86   1    0.848360    0.718290    0.589669    11.00000    0.05224    0.06733 =
         0.07116   -0.00908   -0.00370    0.03915
C87   1    0.908213    0.734872    0.552731    11.00000    0.07071    0.07645 =
         0.08332   -0.00895    0.01656    0.03745
AFIX 137
H87A  2    0.892092    0.728591    0.543181    11.00000   -1.50000
H87B  2    0.923121    0.725562    0.550662    11.00000   -1.50000
H87C  2    0.921761    0.759551    0.553512    11.00000   -1.50000
AFIX   0
C88   1    0.876451    0.659502    0.605429    11.00000    0.07686    0.08389 =
         0.08449   -0.00520   -0.01292    0.04546
AFIX 137
H88A  2    0.871141    0.639377    0.598606    11.00000   -1.50000
H88B  2    0.860542    0.653123    0.615084    11.00000   -1.50000
H88C  2    0.899538    0.669523    0.609920    11.00000   -1.50000
AFIX   0
C89   1    0.866000    0.648952    0.541396    11.00000    0.10512    0.12169 =
         0.08491   -0.01922   -0.01304    0.08909
AFIX  43
H89   2    0.864771    0.663922    0.533299    11.00000   -1.20000
AFIX   0
C90   1    0.895534    0.647726    0.541854    11.00000    0.10777    0.12214 =
         0.08570   -0.02027   -0.01173    0.08784
C91   1    0.896654    0.625669    0.553358    11.00000    0.10967    0.12266 =
         0.08984   -0.02035   -0.01051    0.08888
AFIX  43
H91   2    0.916866    0.624686    0.554369    11.00000   -1.20000
AFIX   0
C92   1    0.868257    0.603946    0.563958    11.00000    0.11120    0.12142 =
         0.09051   -0.01286   -0.01437    0.09095
C93   1    0.839799    0.607930    0.562722    11.00000    0.10985    0.12275 =
         0.08853   -0.01682   -0.00998    0.08780
AFIX  43
H93   2    0.820834    0.594485    0.569871    11.00000   -1.20000
AFIX   0
C94   1    0.838334    0.630450    0.551607    11.00000    0.10730    0.11926 =
         0.08433   -0.01855   -0.01441    0.09012
C95   1    0.926772    0.668397    0.531329    11.00000    0.09342    0.13484 =
         0.09278   -0.02763   -0.01276    0.07513
AFIX 137
H95A  2    0.929235    0.690597    0.528985    11.00000   -1.50000
H95B  2    0.924963    0.656826    0.520388    11.00000   -1.50000
H95C  2    0.946549    0.671285    0.537730    11.00000   -1.50000
AFIX   0
C96   1    0.867387    0.578872    0.577508    11.00000    0.13383    0.13708 =
         0.11422   -0.00157   -0.01506    0.09466
AFIX 137
H96A  2    0.874755    0.590265    0.588702    11.00000   -1.50000
H96B  2    0.882555    0.570624    0.573928    11.00000   -1.50000
H96C  2    0.844297    0.559763    0.578521    11.00000   -1.50000
AFIX   0
same c57 > c62
C97   1    0.709012    0.568650    0.554031    11.00000    0.15952    0.11381 =
         0.17931   -0.04720   -0.04076    0.11426
C98   1    0.724090    0.569352    0.538554    11.00000    0.16166    0.11867 =
         0.18120   -0.04854   -0.03778    0.10891
AFIX  43
H98   2    0.725971    0.584507    0.529653    11.00000   -1.20000
AFIX   0
C99   1    0.736325    0.547741    0.536258    11.00000    0.16402    0.12221 =
         0.18134   -0.04870   -0.03725    0.10638
C100  1    0.734098    0.525604    0.548989    11.00000    0.16435    0.12242 =
         0.18427   -0.04806   -0.03800    0.10846
AFIX  43
H100  2    0.741965    0.510202    0.546944    11.00000   -1.20000
AFIX   0
C101  1    0.720214    0.526171    0.564804    11.00000    0.16557    0.12214 =
         0.18194   -0.04522   -0.04127    0.10888
C102  1    0.708758    0.548736    0.567389    11.00000    0.16359    0.11763 =
         0.18204   -0.04494   -0.04048    0.11331
AFIX  43
H102  2    0.700696    0.550454    0.578435    11.00000   -1.20000
AFIX   0
C103  1    0.748339    0.548212    0.518175    11.00000    0.17499    0.14435 =
         0.19415   -0.04688   -0.02595    0.09057
AFIX 137
H10A  2    0.760028    0.535165    0.517697    11.00000   -1.50000
H10B  2    0.763915    0.571597    0.514695    11.00000   -1.50000
H10C  2    0.728923    0.538182    0.510320    11.00000   -1.50000
AFIX   0
C104  1    0.720446    0.504074    0.579393    11.00000    0.18980    0.13659 =
         0.20393   -0.03046   -0.04155    0.10251
AFIX 137
H10D  2    0.732223    0.518232    0.589400    11.00000   -1.50000
H10E  2    0.732117    0.492125    0.575588    11.00000   -1.50000
H10F  2    0.697147    0.487604    0.582605    11.00000   -1.50000
AFIX   0
C105  1    0.821880    0.733144    0.489655    11.00000    0.06940    0.12330 =
         0.06459   -0.01620   -0.00535    0.06607
AFIX  43
H105  2    0.840561    0.755064    0.491724    11.00000   -1.20000
AFIX   0
C106  1    0.813307    0.720656    0.472550    11.00000    0.07018    0.12783 =
         0.06644   -0.01421   -0.00342    0.06603
C107  1    0.784527    0.687935    0.470068    11.00000    0.07150    0.12824 =
         0.06800   -0.01880   -0.00284    0.06296
AFIX  43
H107  2    0.778462    0.679625    0.458613    11.00000   -1.20000
AFIX   0
C108  1    0.764972    0.667670    0.483602    11.00000    0.07124    0.12637 =
         0.06665   -0.01979   -0.00536    0.06134
C109  1    0.774629    0.680604    0.501016    11.00000    0.06878    0.12361 =
         0.06827   -0.02015   -0.00218    0.06607
AFIX  43
H109  2    0.762112    0.667288    0.510621    11.00000   -1.20000
AFIX   0
C110  1    0.802495    0.712812    0.503559    11.00000    0.06556    0.12222 =
         0.06502   -0.01805   -0.00212    0.06620
C111  1    0.835502    0.743165    0.458104    11.00000    0.08563    0.14207 =
         0.07497    0.00107    0.00583    0.06488
AFIX 137
H11A  2    0.857533    0.759891    0.462801    11.00000   -1.50000
H11B  2    0.824709    0.754804    0.452747    11.00000   -1.50000
H11C  2    0.838622    0.729363    0.449417    11.00000   -1.50000
AFIX   0
C112  1    0.736863    0.633979    0.480637    11.00000    0.09020    0.12149 =
         0.08879   -0.03755   -0.00482    0.05242
AFIX 137
H11D  2    0.745318    0.619551    0.476130    11.00000   -1.50000
H11E  2    0.721343    0.634989    0.472242    11.00000   -1.50000
H11F  2    0.724896    0.624587    0.491533    11.00000   -1.50000
AFIX   0
S00   4    0.816674    0.728880    0.524503    11.00000    0.04270    0.06924 =
         0.06135   -0.00830    0.00693    0.02627
S1    4    0.522682    0.663068    0.599939    11.00000    0.04394    0.05071 =
         0.05387    0.00351    0.00555    0.02652
S2    4    0.589575    0.685057    0.648010    11.00000    0.04944    0.05457 =
         0.05502    0.00402    0.00245    0.02113
S3    4    0.642653    0.622254    0.644549    11.00000    0.05172    0.05029 =
         0.05412    0.01236    0.00437    0.02139
S4    4    0.682907    0.722510    0.648441    11.00000    0.04785    0.05075 =
         0.04266   -0.00056   -0.00351    0.02276
S5    4    0.689797    0.593931    0.556040    11.00000    0.06197    0.04306 =
         0.10765   -0.01121   -0.01716    0.02795
S6    4    0.763084    0.635118    0.603621    11.00000    0.05430    0.06029 =
         0.08257    0.00019   -0.00307    0.03710
S7    4    0.758434    0.684083    0.643695    11.00000    0.06395    0.07059 =
         0.05746    0.01293    0.00475    0.04038
S8    4    0.592343    0.754969    0.602627    11.00000    0.04979    0.04752 =
         0.05836   -0.00130    0.00204    0.02915
S9    4    0.691019    0.798552    0.610415    11.00000    0.04472    0.04038 =
         0.06000   -0.00598    0.00057    0.02259
S10   4    0.818502    0.879266    0.607443    11.00000    0.07939    0.06320 =
         0.07431   -0.01138   -0.01467    0.02933
S11   4    0.801799    0.795795    0.645025    11.00000    0.05953    0.07583 =
         0.06419   -0.01824   -0.01871    0.02903
S12   4    0.822733    0.736311    0.595767    11.00000    0.03935    0.04991 =
         0.05614   -0.00343   -0.00289    0.02279
S13   4    0.800293    0.631337    0.549230    11.00000    0.07099    0.08429 =
         0.08484   -0.00879   -0.00668    0.05150
HKLF 4


REM  11_a.res in R-3c
REM wR2 = 0.1596, GooF = S = 1.016, Restrained GooF = 0.995 for all data
REM R1 = 0.0488 for 23024 Fo > 4sig(Fo) and 0.0923 for all 35644 data
REM 1351 parameters refined using 1789 restraints

END

WGHT      0.0732   5078.6836

REM Highest difference peak  3.424,  deepest hole -2.632,  1-sigma level  0.282
Q1    1   0.4800  0.6453  0.7386  11.00000  0.05    3.42
Q2    1   0.3414  0.4809  0.5695  11.00000  0.05    3.02
Q3    1   0.8115  0.9416  0.5758  11.00000  0.05    2.67
Q4    1   0.8193  0.9988  0.6326  11.00000  0.05    2.21
Q5    1   0.8238  0.8368  0.6175  11.00000  0.05    2.20
Q6    1   0.3689  0.4783  0.5740  11.00000  0.05    2.13
Q7    1   0.3308  0.5596  0.6097  11.00000  0.05    2.02
Q8    1   0.7946  0.9992  0.6394  11.00000  0.05    1.81
Q9    1   1.0000  1.0000  0.5418  10.33333  0.05    1.39
Q10   1   0.6454  0.6589  0.5944  11.00000  0.05    1.36
;
_shelx_res_checksum              55011

_shelx_fab_file                  
;
   -4    4    4    -55.85      0.00
   -6    6    6     50.59      0.00
   -8    8    8    181.12      0.00
  -10   10   10      7.49      0.00
  -12   12   12     46.50      0.00
  -14   14   14     21.33      0.00
  -16   16   16    -18.30      0.00
  -18   18   18    187.17      0.00
  -20   20   20     15.78      0.00
  -22   22   22    -34.22      0.00
  -24   24   24    -83.18      0.00
  -26   26   26      3.63      0.00
  -28   28   28      1.91      0.00
  -30   30   30      5.24      0.00
  -32   32   32      2.71      0.00
  -34   34   34     -9.54      0.00
  -36   36   36     14.59      0.00
  -38   38   38     37.12      0.00
  -40   40   40     18.01      0.00
  -42   42   42     11.80      0.00
  -44   44   44     13.68      0.00
  -45   46   44      6.76      0.00
  -44   45   43     -9.59      0.00
  -43   44   42    -11.40      0.00
  -42   43   41     12.47      0.00
  -41   42   40      6.95      0.00
  -40   41   39     -5.38      0.00
  -39   40   38     14.99      0.00
  -38   39   37     -3.15      0.00
  -37   38   36    -16.27      0.00
  -36   37   35     -3.22      0.00
  -35   36   34      3.77      0.00
  -34   35   33      7.47      0.00
  -33   34   32      2.74      0.00
  -32   33   31     14.41      0.00
  -31   32   30    -30.00      0.00
  -30   31   29    -12.28      0.00
  -29   30   28     31.10      0.00
  -28   29   27     28.39      0.00
  -27   28   26     15.26      0.00
  -26   27   25     -1.93      0.00
  -25   26   24    -15.56      0.00
  -24   25   23     24.69      0.00
  -23   24   22    -12.38      0.00
  -22   23   21     14.78      0.00
  -21   22   20      0.52      0.00
  -20   21   19     19.73      0.00
  -19   20   18    228.90      0.00
  -18   19   17     33.17      0.00
  -17   18   16     38.25      0.00
  -16   17   15    -25.82      0.00
  -15   16   14     52.81      0.00
  -14   15   13    -17.67      0.00
  -13   14   12    -99.61      0.00
  -12   13   11     76.65      0.00
  -11   12   10    123.58      0.00
  -10   11    9     15.19      0.00
   -9   10    8    176.26      0.00
   -8    9    7     -4.74      0.00
   -7    8    6   -185.63      0.00
   -6    7    5   -134.55      0.00
   -5    6    4     12.49      0.00
   -4    5    3    533.48      0.00
   -3    4    2   -380.61      0.00
   -3    4    5     75.25      0.00
   -4    5    6     82.53      0.00
   -5    6    7    -76.07      0.00
   -6    7    8   -131.45      0.00
   -7    8    9    299.52      0.00
   -8    9   10    -64.38      0.00
   -9   10   11     69.64      0.00
  -10   11   12     35.82      0.00
  -11   12   13    -21.45      0.00
  -12   13   14     37.34      0.00
  -13   14   15     37.99      0.00
  -14   15   16    -55.76      0.00
  -15   16   17    -13.72      0.00
  -16   17   18    -86.05      0.00
  -17   18   19      8.38      0.00
  -18   19   20     -2.37      0.00
  -19   20   21     13.83      0.00
  -20   21   22    -20.34      0.00
  -21   22   23      1.67      0.00
  -22   23   24   -106.07      0.00
  -23   24   25     -2.12      0.00
  -24   25   26    -20.72      0.00
  -25   26   27     18.45      0.00
  -26   27   28     22.82      0.00
  -27   28   29     -5.98      0.00
  -28   29   30     -5.01      0.00
  -29   30   31     -7.29      0.00
  -30   31   32     -8.59      0.00
  -31   32   33      6.11      0.00
  -32   33   34     11.64      0.00
  -33   34   35      8.21      0.00
  -34   35   36     -3.20      0.00
  -35   36   37     -1.44      0.00
  -36   37   38     11.95      0.00
  -37   38   39     -4.36      0.00
  -38   39   40      2.32      0.00
  -39   40   41     -3.38      0.00
  -40   41   42     -2.62      0.00
  -41   42   43    -12.70      0.00
  -42   43   44     26.57      0.00
  -43   44   45      8.52      0.00
  -44   45   46      1.44      0.00
  -45   47   43    -10.29      0.00
  -44   46   42     -9.39      0.00
  -43   45   41     25.17      0.00
  -42   44   40     -8.73      0.00
  -41   43   39     -1.34      0.00
  -40   42   38    -15.44      0.00
  -39   41   37     -9.96      0.00
  -38   40   36     -4.35      0.00
  -37   39   35      5.09      0.00
  -36   38   34     17.98      0.00
  -35   37   33     25.31      0.00
  -34   36   32     -5.87      0.00
  -33   35   31      1.30      0.00
  -32   34   30    -33.13      0.00
  -31   33   29    -22.91      0.00
  -30   32   28      6.43      0.00
  -29   31   27     54.01      0.00
  -28   30   26     13.33      0.00
  -27   29   25    -51.17      0.00
  -26   28   24     21.56      0.00
  -25   27   23     26.99      0.00
  -24   26   22    -12.20      0.00
  -23   25   21     61.86      0.00
  -22   24   20     -8.82      0.00
  -21   23   19     23.46      0.00
  -20   22   18     62.57      0.00
  -19   21   17     32.91      0.00
  -18   20   16     26.70      0.00
  -17   19   15     54.59      0.00
  -16   18   14     46.68      0.00
  -15   17   13    -37.25      0.00
  -14   16   12   -193.28      0.00
  -13   15   11     12.29      0.00
  -12   14   10    -38.46      0.00
  -11   13    9     -7.77      0.00
  -10   12    8     66.37      0.00
   -9   11    7   -118.29      0.00
   -8   10    6   -232.58      0.00
   -7    9    5     14.48      0.00
   -6    8    4     -3.76      0.00
   -5    7    3    341.11      0.00
   -4    6    2    -92.84      0.00
   -3    5    1   -142.36      0.00
   -2    4    6    412.43      0.00
   -3    5    7    -76.31      0.00
   -4    6    8    -45.07      0.00
   -5    7    9      1.77      0.00
   -6    8   10     30.87      0.00
   -7    9   11   -122.21      0.00
   -8   10   12     47.07      0.00
   -9   11   13    -65.34      0.00
  -10   12   14    126.95      0.00
  -11   13   15     16.54      0.00
  -12   14   16     16.27      0.00
  -13   15   17     15.69      0.00
  -14   16   18    -11.58      0.00
  -15   17   19      2.57      0.00
  -16   18   20      4.00      0.00
  -17   19   21     57.50      0.00
  -18   20   22      9.43      0.00
  -19   21   23    -54.18      0.00
  -20   22   24    -17.13      0.00
  -21   23   25    -45.72      0.00
  -22   24   26     17.33      0.00
  -23   25   27     55.87      0.00
  -24   26   28     23.83      0.00
  -25   27   29      8.47      0.00
  -26   28   30      2.87      0.00
  -27   29   31     35.20      0.00
  -28   30   32    -18.94      0.00
  -29   31   33    -18.72      0.00
  -30   32   34    -10.42      0.00
  -31   33   35      8.72      0.00
  -32   34   36    -25.63      0.00
  -33   35   37     16.93      0.00
  -34   36   38     20.32      0.00
  -35   37   39     -6.55      0.00
  -36   38   40    -10.61      0.00
  -37   39   41    -12.86      0.00
  -38   40   42      4.27      0.00
  -39   41   43     -6.69      0.00
  -40   42   44     10.13      0.00
  -41   43   45    -11.02      0.00
  -42   44   46     -0.06      0.00
  -43   45   47      4.40      0.00
  -44   46   48      3.58      0.00
  -45   48   42     -1.73      0.00
  -44   47   41     -7.72      0.00
  -43   46   40     -6.60      0.00
  -42   45   39      2.48      0.00
  -41   44   38    -44.01      0.00
  -40   43   37     -1.76      0.00
  -39   42   36     13.92      0.00
  -38   41   35      4.39      0.00
  -37   40   34      3.84      0.00
  -36   39   33     -2.87      0.00
  -35   38   32     -1.09      0.00
  -34   37   31    -20.70      0.00
  -33   36   30     -8.05      0.00
  -32   35   29     -0.63      0.00
  -31   34   28      8.99      0.00
  -30   33   27     26.97      0.00
  -29   32   26    -22.43      0.00
  -28   31   25      4.87      0.00
  -27   30   24    -23.76      0.00
  -26   29   23     -7.12      0.00
  -25   28   22     35.68      0.00
  -24   27   21     26.34      0.00
  -23   26   20     -9.32      0.00
  -22   25   19     10.67      0.00
  -21   24   18     12.73      0.00
  -20   23   17     14.18      0.00
  -19   22   16    -39.75      0.00
  -18   21   15     99.34      0.00
  -17   20   14    -10.72      0.00
  -16   19   13    -16.86      0.00
  -15   18   12    -36.18      0.00
  -14   17   11     -1.87      0.00
  -13   16   10    -26.17      0.00
  -12   15    9     86.69      0.00
  -11   14    8     67.49      0.00
  -10   13    7     80.29      0.00
   -9   12    6     81.74      0.00
   -8   11    5     82.62      0.00
   -7   10    4    -47.08      0.00
   -6    9    3    362.52      0.00
   -5    8    2    -21.94      0.00
   -4    7    1     43.04      0.00
   -3    6    0   -428.44      0.00
    0    3    6    -26.24      0.00
   -1    4    7   -110.81      0.00
   -2    5    8    -51.37      0.00
   -3    6    9   -161.54      0.00
   -4    7   10    133.40      0.00
   -5    8   11     88.06      0.00
   -6    9   12   -102.63      0.00
   -7   10   13    -32.98      0.00
   -8   11   14     78.09      0.00
   -9   12   15     54.26      0.00
  -10   13   16     24.70      0.00
  -11   14   17     70.97      0.00
  -12   15   18    -18.37      0.00
  -13   16   19    -17.01      0.00
  -14   17   20    -29.62      0.00
  -15   18   21    184.96      0.00
  -16   19   22     10.77      0.00
  -17   20   23     36.58      0.00
  -18   21   24     40.92      0.00
  -19   22   25    -32.95      0.00
  -20   23   26      6.68      0.00
  -21   24   27     62.61      0.00
  -22   25   28    -39.20      0.00
  -23   26   29      8.68      0.00
  -24   27   30      6.61      0.00
  -25   28   31     -3.75      0.00
  -26   29   32     25.52      0.00
  -27   30   33    -14.36      0.00
  -28   31   34    -20.43      0.00
  -29   32   35     -6.87      0.00
  -30   33   36    -46.35      0.00
  -31   34   37     -4.16      0.00
  -32   35   38     25.60      0.00
  -33   36   39    -22.05      0.00
  -34   37   40    -11.60      0.00
  -35   38   41      0.95      0.00
  -36   39   42     -1.08      0.00
  -37   40   43     -4.44      0.00
  -38   41   44     -9.58      0.00
  -39   42   45      7.96      0.00
  -40   43   46     -2.21      0.00
  -41   44   47     -1.09      0.00
  -42   45   48     -7.74      0.00
  -43   46   49    -17.17      0.00
  -44   48   40      6.13      0.00
  -43   47   39      3.72      0.00
  -42   46   38     -3.91      0.00
  -41   45   37     -7.41      0.00
  -40   44   36     19.42      0.00
  -39   43   35      3.94      0.00
  -38   42   34    -10.78      0.00
  -37   41   33      5.95      0.00
  -36   40   32      4.01      0.00
  -35   39   31     -9.48      0.00
  -34   38   30     12.24      0.00
  -33   37   29     10.29      0.00
  -32   36   28      1.14      0.00
  -31   35   27     -4.94      0.00
  -30   34   26      1.84      0.00
  -29   33   25      0.75      0.00
  -28   32   24    -10.37      0.00
  -27   31   23     22.10      0.00
  -26   30   22    -22.67      0.00
  -25   29   21     57.62      0.00
  -24   28   20    -19.14      0.00
  -23   27   19      8.13      0.00
  -22   26   18     50.16      0.00
  -21   25   17     16.62      0.00
  -20   24   16      5.35      0.00
  -19   23   15    -27.49      0.00
  -18   22   14     12.24      0.00
  -17   21   13    -15.87      0.00
  -16   20   12     78.48      0.00
  -15   19   11     21.26      0.00
  -14   18   10     42.68      0.00
  -13   17    9    -26.51      0.00
  -12   16    8     58.02      0.00
  -11   15    7     25.73      0.00
  -10   14    6    119.32      0.00
   -9   13    5   -145.89      0.00
   -8   12    4   -232.99      0.00
   -7   11    3     85.22      0.00
   -6   10    2     12.91      0.00
   -5    9    1     -2.80      0.00
   -4    8    0    -43.17      0.00
    0    4    8    162.24      0.00
   -1    5    9   -134.19      0.00
   -2    6   10    -63.51      0.00
   -3    7   11     70.20      0.00
   -4    8   12     -3.33      0.00
   -5    9   13      5.53      0.00
   -6   10   14     88.02      0.00
   -7   11   15    -33.67      0.00
   -8   12   16     22.39      0.00
   -9   13   17    -55.86      0.00
  -10   14   18    -34.71      0.00
  -11   15   19      9.60      0.00
  -12   16   20     34.88      0.00
  -13   17   21     51.51      0.00
  -14   18   22    -28.05      0.00
  -15   19   23     18.81      0.00
  -16   20   24      1.76      0.00
  -17   21   25    -14.32      0.00
  -18   22   26    -13.47      0.00
  -19   23   27     23.32      0.00
  -20   24   28     10.86      0.00
  -21   25   29     -8.44      0.00
  -22   26   30     -4.24      0.00
  -23   27   31    -46.28      0.00
  -24   28   32     26.16      0.00
  -25   29   33     -2.71      0.00
  -26   30   34    -39.08      0.00
  -27   31   35      9.64      0.00
  -28   32   36    -26.43      0.00
  -29   33   37     18.68      0.00
  -30   34   38     17.57      0.00
  -31   35   39     -7.21      0.00
  -32   36   40      9.22      0.00
  -33   37   41      5.41      0.00
  -34   38   42    -25.62      0.00
  -35   39   43     -0.40      0.00
  -36   40   44      4.01      0.00
  -37   41   45     12.92      0.00
  -38   42   46    -10.70      0.00
  -39   43   47     -9.92      0.00
  -40   44   48     -4.17      0.00
  -41   45   49      1.76      0.00
  -42   46   50    -10.83      0.00
  -44   49   39     -5.03      0.00
  -43   48   38      1.12      0.00
  -42   47   37     -0.52      0.00
  -41   46   36     -4.00      0.00
  -40   45   35      1.42      0.00
  -39   44   34     -2.85      0.00
  -38   43   33     -0.61      0.00
  -37   42   32      8.78      0.00
  -36   41   31    -14.82      0.00
  -35   40   30    -14.81      0.00
  -34   39   29     -1.06      0.00
  -33   38   28    -23.10      0.00
  -32   37   27      1.16      0.00
  -31   36   26     -0.23      0.00
  -30   35   25     23.07      0.00
  -29   34   24      0.72      0.00
  -28   33   23    -11.44      0.00
  -27   32   22     16.14      0.00
  -26   31   21     -3.36      0.00
  -25   30   20    -21.01      0.00
  -24   29   19     47.85      0.00
  -23   28   18    -15.57      0.00
  -22   27   17     23.58      0.00
  -21   26   16    -20.05      0.00
  -20   25   15    -19.92      0.00
  -19   24   14     14.12      0.00
  -18   23   13    -20.82      0.00
  -17   22   12     19.97      0.00
  -16   21   11     30.43      0.00
  -15   20   10    -25.38      0.00
  -14   19    9    -48.54      0.00
  -13   18    8    -58.60      0.00
  -12   17    7     25.94      0.00
  -11   16    6     32.06      0.00
  -10   15    5   -197.46      0.00
   -9   14    4    -40.60      0.00
   -8   13    3     46.87      0.00
   -7   12    2    177.64      0.00
   -6   11    1   -135.22      0.00
   -5   10    0    -13.73      0.00
    0    5   10   -221.86      0.00
   -1    6   11     17.73      0.00
   -2    7   12     78.50      0.00
   -3    8   13     67.62      0.00
   -4    9   14     10.34      0.00
   -5   10   15     16.54      0.00
   -6   11   16     69.37      0.00
   -7   12   17    -15.58      0.00
   -8   13   18    -67.93      0.00
   -9   14   19    -16.90      0.00
  -10   15   20      0.86      0.00
  -11   16   21    -35.82      0.00
  -12   17   22     18.79      0.00
  -13   18   23     -1.57      0.00
  -14   19   24    -22.39      0.00
  -15   20   25      7.84      0.00
  -16   21   26    -22.45      0.00
  -17   22   27    -17.48      0.00
  -18   23   28     23.23      0.00
  -19   24   29    -25.78      0.00
  -20   25   30      5.79      0.00
  -21   26   31     10.37      0.00
  -22   27   32     -6.82      0.00
  -23   28   33    -16.56      0.00
  -24   29   34      3.36      0.00
  -25   30   35      5.07      0.00
  -26   31   36     14.61      0.00
  -27   32   37     38.55      0.00
  -28   33   38     -3.46      0.00
  -29   34   39      4.31      0.00
  -30   35   40     29.57      0.00
  -31   36   41      0.51      0.00
  -32   37   42      2.64      0.00
  -33   38   43     12.37      0.00
  -34   39   44     23.58      0.00
  -35   40   45      4.33      0.00
  -36   41   46      1.59      0.00
  -37   42   47      8.64      0.00
  -38   43   48      0.12      0.00
  -39   44   49     11.28      0.00
  -40   45   50    -18.45      0.00
  -41   46   51     -9.46      0.00
  -44   50   38    -11.26      0.00
  -43   49   37     13.00      0.00
  -42   48   36     -9.24      0.00
  -41   47   35      8.29      0.00
  -40   46   34     -2.14      0.00
  -39   45   33     -3.95      0.00
  -38   44   32    -12.37      0.00
  -37   43   31    -12.00      0.00
  -36   42   30    -14.00      0.00
  -35   41   29     -9.74      0.00
  -34   40   28     -9.02      0.00
  -33   39   27     -8.77      0.00
  -32   38   26     -1.19      0.00
  -31   37   25      8.64      0.00
  -30   36   24     -1.47      0.00
  -29   35   23     -8.29      0.00
  -28   34   22     -5.66      0.00
  -27   33   21    -10.40      0.00
  -26   32   20     -4.95      0.00
  -25   31   19    -22.78      0.00
  -24   30   18     35.84      0.00
  -23   29   17     -3.78      0.00
  -22   28   16    -23.01      0.00
  -21   27   15     51.25      0.00
  -20   26   14      6.70      0.00
  -19   25   13     21.61      0.00
  -18   24   12     14.34      0.00
  -17   23   11      5.77      0.00
  -16   22   10     30.46      0.00
  -15   21    9    -15.81      0.00
  -14   20    8    -51.45      0.00
  -13   19    7     71.81      0.00
  -12   18    6     13.04      0.00
  -11   17    5     56.56      0.00
  -10   16    4     13.21      0.00
   -9   15    3    121.73      0.00
   -8   14    2    158.99      0.00
   -7   13    1   -243.87      0.00
   -6   12    0   -112.18      0.00
    0    6   12    -20.39      0.00
   -1    7   13      1.76      0.00
   -2    8   14   -168.39      0.00
   -3    9   15     13.21      0.00
   -4   10   16     -4.04      0.00
   -5   11   17     30.71      0.00
   -6   12   18    -53.72      0.00
   -7   13   19     -6.30      0.00
   -8   14   20    -11.86      0.00
   -9   15   21     -7.25      0.00
  -10   16   22     -0.21      0.00
  -11   17   23    -38.63      0.00
  -12   18   24    -22.73      0.00
  -13   19   25     -6.05      0.00
  -14   20   26     34.15      0.00
  -15   21   27     13.91      0.00
  -16   22   28     16.07      0.00
  -17   23   29    -19.96      0.00
  -18   24   30    -17.54      0.00
  -19   25   31     12.34      0.00
  -20   26   32    -12.53      0.00
  -21   27   33    -13.23      0.00
  -22   28   34      8.92      0.00
  -23   29   35     -1.67      0.00
  -24   30   36      2.38      0.00
  -25   31   37     29.05      0.00
  -26   32   38     -6.91      0.00
  -27   33   39     17.27      0.00
  -28   34   40     19.52      0.00
  -29   35   41    -12.83      0.00
  -30   36   42     -7.11      0.00
  -31   37   43    -17.82      0.00
  -32   38   44     23.91      0.00
  -33   39   45     24.75      0.00
  -34   40   46      7.83      0.00
  -35   41   47     20.99      0.00
  -36   42   48      2.41      0.00
  -37   43   49      4.22      0.00
  -38   44   50     -6.09      0.00
  -39   45   51     -5.57      0.00
  -40   46   52      9.60      0.00
  -43   50   36     -1.46      0.00
  -42   49   35    -11.73      0.00
  -41   48   34      1.13      0.00
  -40   47   33      1.24      0.00
  -39   46   32    -22.81      0.00
  -38   45   31     -8.62      0.00
  -37   44   30     -0.94      0.00
  -36   43   29     12.07      0.00
  -35   42   28    -33.53      0.00
  -34   41   27    -16.58      0.00
  -33   40   26     14.19      0.00
  -32   39   25    -12.09      0.00
  -31   38   24     -4.69      0.00
  -30   37   23     21.02      0.00
  -29   36   22     -9.72      0.00
  -28   35   21    -30.73      0.00
  -27   34   20     17.36      0.00
  -26   33   19    -12.81      0.00
  -25   32   18      6.94      0.00
  -24   31   17     46.26      0.00
  -23   30   16     20.81      0.00
  -22   29   15      2.23      0.00
  -21   28   14      3.42      0.00
  -20   27   13     -2.21      0.00
  -19   26   12     -1.21      0.00
  -18   25   11     19.22      0.00
  -17   24   10     23.64      0.00
  -16   23    9    -13.44      0.00
  -15   22    8     41.85      0.00
  -14   21    7     13.29      0.00
  -13   20    6     65.00      0.00
  -12   19    5     14.12      0.00
  -11   18    4     -7.26      0.00
  -10   17    3     54.92      0.00
   -9   16    2    -30.20      0.00
   -8   15    1    -44.44      0.00
   -7   14    0     46.33      0.00
    0    7   14    -45.66      0.00
   -1    8   15     73.93      0.00
   -2    9   16     52.69      0.00
   -3   10   17     13.29      0.00
   -4   11   18     66.71      0.00
   -5   12   19      1.25      0.00
   -6   13   20    -34.13      0.00
   -7   14   21    -62.42      0.00
   -8   15   22     -6.70      0.00
   -9   16   23     -1.73      0.00
  -10   17   24     22.18      0.00
  -11   18   25    -18.19      0.00
  -12   19   26     13.45      0.00
  -13   20   27     -8.38      0.00
  -14   21   28      5.65      0.00
  -15   22   29     38.96      0.00
  -16   23   30    -15.35      0.00
  -17   24   31     -5.27      0.00
  -18   25   32    -14.57      0.00
  -19   26   33    -11.09      0.00
  -20   27   34    -17.90      0.00
  -21   28   35     10.31      0.00
  -22   29   36     -4.86      0.00
  -23   30   37    -27.12      0.00
  -24   31   38      5.41      0.00
  -25   32   39      7.98      0.00
  -26   33   40     10.58      0.00
  -27   34   41     -2.95      0.00
  -28   35   42     -3.10      0.00
  -29   36   43    -20.19      0.00
  -30   37   44      4.31      0.00
  -31   38   45     20.05      0.00
  -32   39   46    -20.03      0.00
  -33   40   47      4.10      0.00
  -34   41   48      3.49      0.00
  -35   42   49     11.19      0.00
  -36   43   50      9.53      0.00
  -37   44   51     -1.72      0.00
  -38   45   52     -4.00      0.00
  -39   46   53     11.43      0.00
  -43   51   35    -12.78      0.00
  -42   50   34      2.68      0.00
  -41   49   33      6.83      0.00
  -40   48   32     -2.56      0.00
  -39   47   31      3.58      0.00
  -38   46   30      0.73      0.00
  -37   45   29      4.72      0.00
  -36   44   28    -21.49      0.00
  -35   43   27      2.61      0.00
  -34   42   26     10.55      0.00
  -33   41   25     16.54      0.00
  -32   40   24      3.72      0.00
  -31   39   23     19.40      0.00
  -30   38   22    -12.62      0.00
  -29   37   21     13.75      0.00
  -28   36   20     -5.47      0.00
  -27   35   19    -11.21      0.00
  -26   34   18      2.96      0.00
  -25   33   17      2.93      0.00
  -24   32   16     14.12      0.00
  -23   31   15    -28.63      0.00
  -22   30   14    -33.05      0.00
  -21   29   13      0.50      0.00
  -20   28   12      8.74      0.00
  -19   27   11    -45.70      0.00
  -18   26   10     28.57      0.00
  -17   25    9     31.86      0.00
  -16   24    8    -20.03      0.00
  -15   23    7     66.64      0.00
  -14   22    6     17.51      0.00
  -12   20    4    -15.96      0.00
  -11   19    3      5.73      0.00
  -10   18    2    -20.61      0.00
   -9   17    1     85.48      0.00
   -8   16    0     95.02      0.00
    0    8   16    -37.70      0.00
   -1    9   17     18.54      0.00
   -2   10   18     41.12      0.00
   -3   11   19      6.15      0.00
   -4   12   20     13.60      0.00
   -5   13   21    -27.50      0.00
   -6   14   22     25.18      0.00
   -7   15   23     33.93      0.00
   -8   16   24     -1.41      0.00
   -9   17   25     15.06      0.00
  -10   18   26    -55.27      0.00
  -11   19   27    -20.55      0.00
  -12   20   28    -18.25      0.00
  -13   21   29     40.73      0.00
  -14   22   30     17.55      0.00
  -15   23   31     10.28      0.00
  -16   24   32     -0.44      0.00
  -17   25   33    -15.20      0.00
  -18   26   34    -34.43      0.00
  -19   27   35    -16.51      0.00
  -20   28   36     24.72      0.00
  -21   29   37     -6.40      0.00
  -22   30   38     13.16      0.00
  -23   31   39     -2.34      0.00
  -24   32   40      1.03      0.00
  -25   33   41    -28.98      0.00
  -26   34   42     -3.00      0.00
  -27   35   43    -18.57      0.00
  -28   36   44     -6.81      0.00
  -29   37   45      6.22      0.00
  -30   38   46     -7.73      0.00
  -31   39   47    -24.66      0.00
  -32   40   48      0.40      0.00
  -33   41   49     11.61      0.00
  -34   42   50     -1.42      0.00
  -35   43   51      4.91      0.00
  -36   44   52      2.65      0.00
  -37   45   53     -5.15      0.00
  -38   46   54      0.90      0.00
  -43   52   34     22.12      0.00
  -42   51   33      3.47      0.00
  -41   50   32      9.36      0.00
  -40   49   31      7.62      0.00
  -39   48   30      5.69      0.00
  -38   47   29    -17.96      0.00
  -37   46   28     -5.34      0.00
  -36   45   27     13.20      0.00
  -35   44   26     -5.40      0.00
  -34   43   25     -5.43      0.00
  -33   42   24      6.04      0.00
  -32   41   23     -6.25      0.00
  -31   40   22      2.62      0.00
  -30   39   21     -4.28      0.00
  -29   38   20     -1.55      0.00
  -28   37   19    -18.90      0.00
  -27   36   18    -49.99      0.00
  -26   35   17      2.36      0.00
  -25   34   16      6.70      0.00
  -24   33   15    -56.20      0.00
  -23   32   14     13.06      0.00
  -22   31   13      7.59      0.00
  -21   30   12     45.02      0.00
  -20   29   11    -32.53      0.00
  -19   28   10    -12.63      0.00
  -18   27    9     15.65      0.00
  -17   26    8    -40.90      0.00
  -16   25    7      8.08      0.00
  -15   24    6    -10.90      0.00
  -14   23    5    -11.86      0.00
  -13   22    4    -78.19      0.00
  -12   21    3     71.67      0.00
  -11   20    2    130.95      0.00
  -10   19    1      7.97      0.00
   -9   18    0     49.94      0.00
    0    9   18    -66.19      0.00
   -1   10   19    -65.23      0.00
   -2   11   20    -18.49      0.00
   -3   12   21    -42.60      0.00
   -4   13   22    -35.06      0.00
   -5   14   23    -11.94      0.00
   -6   15   24    -54.75      0.00
   -7   16   25      3.10      0.00
   -8   17   26     -4.04      0.00
   -9   18   27      8.25      0.00
  -10   19   28     -2.31      0.00
  -11   20   29    -21.03      0.00
  -12   21   30     17.70      0.00
  -13   22   31    -11.56      0.00
  -14   23   32      0.26      0.00
  -15   24   33     -0.25      0.00
  -16   25   34      6.67      0.00
  -17   26   35      5.52      0.00
  -18   27   36      3.80      0.00
  -19   28   37    -11.31      0.00
  -20   29   38     -4.09      0.00
  -21   30   39     20.03      0.00
  -22   31   40     20.47      0.00
  -23   32   41     -9.47      0.00
  -24   33   42      0.74      0.00
  -25   34   43      8.59      0.00
  -26   35   44    -18.12      0.00
  -27   36   45     -7.04      0.00
  -28   37   46     20.21      0.00
  -29   38   47    -13.31      0.00
  -30   39   48     -5.14      0.00
  -31   40   49     -4.64      0.00
  -32   41   50    -19.79      0.00
  -33   42   51      0.64      0.00
  -34   43   52    -17.44      0.00
  -35   44   53    -10.68      0.00
  -36   45   54     10.59      0.00
  -37   46   55      7.94      0.00
  -42   52   32     10.80      0.00
  -41   51   31     -0.32      0.00
  -40   50   30      6.57      0.00
  -39   49   29     -5.43      0.00
  -38   48   28      8.22      0.00
  -37   47   27     -0.79      0.00
  -36   46   26     -1.27      0.00
  -35   45   25     -5.86      0.00
  -34   44   24      2.74      0.00
  -33   43   23      5.82      0.00
  -32   42   22     11.97      0.00
  -31   41   21     -3.79      0.00
  -30   40   20      9.49      0.00
  -29   39   19      2.44      0.00
  -28   38   18      7.76      0.00
  -27   37   17      7.72      0.00
  -26   36   16     24.10      0.00
  -25   35   15     -2.76      0.00
  -24   34   14     11.73      0.00
  -23   33   13     22.88      0.00
  -22   32   12     19.36      0.00
  -21   31   11     15.45      0.00
  -20   30   10     -9.30      0.00
  -19   29    9    -45.08      0.00
  -18   28    8    -11.82      0.00
  -17   27    7    -20.48      0.00
  -16   26    6    -10.32      0.00
  -15   25    5     46.42      0.00
  -14   24    4     -6.24      0.00
  -13   23    3    -18.95      0.00
  -12   22    2    138.73      0.00
  -11   21    1     12.80      0.00
  -10   20    0     -6.29      0.00
    0   10   20    -44.15      0.00
   -1   11   21     13.37      0.00
   -2   12   22     -0.11      0.00
   -3   13   23     21.14      0.00
   -4   14   24    -12.38      0.00
   -5   15   25    -22.79      0.00
   -6   16   26     12.99      0.00
   -7   17   27     -8.78      0.00
   -8   18   28     19.83      0.00
   -9   19   29     10.00      0.00
  -10   20   30      1.28      0.00
  -11   21   31    -17.95      0.00
  -12   22   32    -20.71      0.00
  -13   23   33    -25.52      0.00
  -14   24   34     -4.72      0.00
  -15   25   35     28.02      0.00
  -16   26   36    -22.49      0.00
  -17   27   37      7.59      0.00
  -18   28   38     20.59      0.00
  -19   29   39     -5.24      0.00
  -20   30   40    -12.48      0.00
  -21   31   41     -7.45      0.00
  -22   32   42     -1.91      0.00
  -23   33   43      5.87      0.00
  -24   34   44     -6.75      0.00
  -25   35   45      2.47      0.00
  -26   36   46     58.68      0.00
  -27   37   47     -7.13      0.00
  -28   38   48     -4.71      0.00
  -29   39   49     -8.39      0.00
  -30   40   50     12.82      0.00
  -31   41   51    -10.47      0.00
  -32   42   52    -29.61      0.00
  -33   43   53     -4.16      0.00
  -34   44   54     11.10      0.00
  -35   45   55     -8.61      0.00
  -36   46   56    -10.65      0.00
  -42   53   31    -11.75      0.00
  -41   52   30    -12.72      0.00
  -40   51   29      1.65      0.00
  -39   50   28     11.12      0.00
  -38   49   27     -8.20      0.00
  -37   48   26      1.44      0.00
  -36   47   25     -1.39      0.00
  -35   46   24     19.71      0.00
  -34   45   23    -13.49      0.00
  -33   44   22      4.17      0.00
  -32   43   21     -2.10      0.00
  -31   42   20     -0.61      0.00
  -30   41   19     18.95      0.00
  -29   40   18      4.33      0.00
  -28   39   17     12.92      0.00
  -27   38   16      9.65      0.00
  -26   37   15     11.59      0.00
  -25   36   14     31.25      0.00
  -24   35   13      4.43      0.00
  -23   34   12     22.63      0.00
  -22   33   11     -9.66      0.00
  -21   32   10    -18.97      0.00
  -20   31    9      3.18      0.00
  -19   30    8      0.29      0.00
  -18   29    7      0.83      0.00
  -17   28    6     -6.44      0.00
  -16   27    5     28.34      0.00
  -15   26    4    -35.44      0.00
  -14   25    3    -18.17      0.00
  -13   24    2     89.85      0.00
  -12   23    1    -57.09      0.00
    0   11   22     54.09      0.00
   -1   12   23     12.28      0.00
   -2   13   24     49.26      0.00
   -3   14   25    -17.48      0.00
   -4   15   26     27.25      0.00
   -5   16   27    -24.89      0.00
   -6   17   28     25.20      0.00
   -7   18   29     32.02      0.00
   -8   19   30     -2.42      0.00
   -9   20   31      8.48      0.00
  -10   21   32     -6.43      0.00
  -11   22   33    -28.18      0.00
  -12   23   34     -0.84      0.00
  -13   24   35     13.78      0.00
  -14   25   36    -16.44      0.00
  -15   26   37    -11.13      0.00
  -16   27   38     -6.77      0.00
  -17   28   39    -12.64      0.00
  -18   29   40     23.19      0.00
  -19   30   41      0.64      0.00
  -20   31   42      1.45      0.00
  -21   32   43     18.61      0.00
  -22   33   44    -10.47      0.00
  -23   34   45      3.99      0.00
  -24   35   46     16.38      0.00
  -25   36   47     -3.59      0.00
  -26   37   48     -4.14      0.00
  -27   38   49      5.69      0.00
  -28   39   50     -1.16      0.00
  -29   40   51      3.96      0.00
  -30   41   52    -12.38      0.00
  -31   42   53     12.48      0.00
  -32   43   54      4.08      0.00
  -33   44   55     11.40      0.00
  -34   45   56     24.67      0.00
  -35   46   57      3.12      0.00
  -41   53   29      5.32      0.00
  -40   52   28     10.28      0.00
  -39   51   27     -4.34      0.00
  -38   50   26     -0.23      0.00
  -37   49   25     18.01      0.00
  -36   48   24     10.75      0.00
  -35   47   23     -8.07      0.00
  -34   46   22     11.09      0.00
  -33   45   21    -15.41      0.00
  -32   44   20      4.48      0.00
  -31   43   19      0.05      0.00
  -30   42   18    -12.56      0.00
  -29   41   17      5.32      0.00
  -28   40   16      6.77      0.00
  -27   39   15     48.74      0.00
  -26   38   14     20.78      0.00
  -25   37   13     17.87      0.00
  -24   36   12     16.98      0.00
  -23   35   11     -9.12      0.00
  -22   34   10    -26.45      0.00
  -21   33    9     -5.26      0.00
  -20   32    8      4.23      0.00
  -19   31    7     14.65      0.00
  -18   30    6      0.63      0.00
  -17   29    5      9.75      0.00
  -16   28    4    -22.86      0.00
  -15   27    3     -5.60      0.00
  -14   26    2     -6.03      0.00
  -13   25    1     10.14      0.00
  -12   24    0    -56.77      0.00
    0   12   24     37.63      0.00
   -1   13   25      6.84      0.00
   -2   14   26     66.82      0.00
   -3   15   27    -27.47      0.00
   -4   16   28    -51.51      0.00
   -5   17   29     11.17      0.00
   -6   18   30    -42.75      0.00
   -7   19   31      7.81      0.00
   -8   20   32     -9.67      0.00
   -9   21   33     25.23      0.00
  -10   22   34     34.47      0.00
  -11   23   35     21.11      0.00
  -12   24   36     -3.70      0.00
  -13   25   37     -8.52      0.00
  -14   26   38    -42.41      0.00
  -15   27   39     21.95      0.00
  -16   28   40     -5.96      0.00
  -17   29   41     -7.56      0.00
  -18   30   42    -15.65      0.00
  -19   31   43     43.52      0.00
  -20   32   44    -11.36      0.00
  -21   33   45    -14.00      0.00
  -22   34   46      2.87      0.00
  -23   35   47      4.71      0.00
  -24   36   48     -0.58      0.00
  -25   37   49     -9.35      0.00
  -26   38   50    -17.83      0.00
  -27   39   51      7.05      0.00
  -28   40   52     -3.43      0.00
  -29   41   53    -10.06      0.00
  -30   42   54      1.03      0.00
  -31   43   55     16.24      0.00
  -32   44   56     24.83      0.00
  -33   45   57      9.11      0.00
  -34   46   58     12.83      0.00
  -41   54   28      4.90      0.00
  -40   53   27     16.36      0.00
  -39   52   26     -6.23      0.00
  -38   51   25     12.34      0.00
  -37   50   24      8.83      0.00
  -36   49   23      5.26      0.00
  -35   48   22      7.61      0.00
  -34   47   21    -14.13      0.00
  -33   46   20      5.37      0.00
  -32   45   19    -11.26      0.00
  -31   44   18      9.29      0.00
  -30   43   17      1.53      0.00
  -29   42   16     17.49      0.00
  -27   40   14    -15.71      0.00
  -26   39   13     12.76      0.00
  -25   38   12     11.86      0.00
  -24   37   11     -5.54      0.00
  -23   36   10      3.49      0.00
  -22   35    9      0.06      0.00
  -21   34    8    -23.24      0.00
  -20   33    7     37.02      0.00
  -19   32    6     -6.17      0.00
  -18   31    5     10.13      0.00
  -17   30    4     26.25      0.00
  -16   29    3     -2.25      0.00
  -15   28    2     -9.06      0.00
  -14   27    1     -5.22      0.00
  -13   26    0    -19.21      0.00
  -13   21    5   -139.58      0.00
    0   13   26     57.84      0.00
   -1   14   27    -22.00      0.00
   -2   15   28    -13.57      0.00
   -3   16   29     27.92      0.00
   -4   17   30      1.87      0.00
   -5   18   31     -9.16      0.00
   -6   19   32     14.58      0.00
   -7   20   33     10.96      0.00
   -8   21   34     -2.24      0.00
   -9   22   35      5.82      0.00
  -10   23   36     17.79      0.00
  -11   24   37     15.38      0.00
  -12   25   38     -2.20      0.00
  -13   26   39     12.34      0.00
  -14   27   40     -6.21      0.00
  -15   28   41     50.09      0.00
  -16   29   42    -37.95      0.00
  -17   30   43    -12.76      0.00
  -18   31   44     -0.35      0.00
  -19   32   45     -5.71      0.00
  -20   33   46     14.56      0.00
  -21   34   47      7.15      0.00
  -22   35   48      1.48      0.00
  -23   36   49     -5.72      0.00
  -24   37   50     -3.55      0.00
  -25   38   51    -10.28      0.00
  -26   39   52      6.88      0.00
  -27   40   53    -14.68      0.00
  -28   41   54      5.18      0.00
  -29   42   55      1.37      0.00
  -30   43   56     -2.21      0.00
  -31   44   57     -7.60      0.00
  -32   45   58      1.50      0.00
  -33   46   59     -6.87      0.00
  -40   54   26     -1.83      0.00
  -39   53   25    -14.98      0.00
  -38   52   24     -2.79      0.00
  -37   51   23     -6.70      0.00
  -36   50   22     -0.81      0.00
  -35   49   21    -16.95      0.00
  -34   48   20     -1.18      0.00
  -33   47   19     -5.44      0.00
  -32   46   18      4.48      0.00
  -31   45   17     -6.04      0.00
  -30   44   16     16.89      0.00
  -29   43   15     -4.37      0.00
  -28   42   14    -30.36      0.00
  -27   41   13     -2.41      0.00
  -26   40   12     15.07      0.00
  -25   39   11      0.39      0.00
  -24   38   10      5.13      0.00
  -23   37    9     -4.93      0.00
  -22   36    8     22.67      0.00
  -21   35    7     29.93      0.00
  -20   34    6    -28.36      0.00
  -19   33    5     17.59      0.00
  -18   32    4     -1.73      0.00
  -17   31    3     25.07      0.00
  -16   30    2     -2.12      0.00
  -15   29    1    -18.33      0.00
  -14   28    0     -7.34      0.00
    0   14   28     43.92      0.00
   -1   15   29     -8.26      0.00
   -2   16   30     11.56      0.00
   -3   17   31     -7.97      0.00
   -4   18   32     50.01      0.00
   -5   19   33     52.69      0.00
   -6   20   34     -3.67      0.00
   -7   21   35      1.25      0.00
   -8   22   36     -5.81      0.00
   -9   23   37     -4.65      0.00
  -10   24   38      9.87      0.00
  -11   25   39     12.12      0.00
  -12   26   40     19.42      0.00
  -13   27   41     71.36      0.00
  -14   28   42    -80.70      0.00
  -15   29   43     -8.00      0.00
  -16   30   44     15.64      0.00
  -17   31   45      7.59      0.00
  -18   32   46    -21.97      0.00
  -19   33   47      5.73      0.00
  -20   34   48     -2.06      0.00
  -21   35   49      6.40      0.00
  -22   36   50     11.61      0.00
  -23   37   51      0.32      0.00
  -24   38   52      2.61      0.00
  -25   39   53    -10.19      0.00
  -26   40   54      4.78      0.00
  -27   41   55     17.45      0.00
  -28   42   56    -21.88      0.00
  -29   43   57     -5.95      0.00
  -30   44   58     -6.73      0.00
  -31   45   59    -13.81      0.00
  -32   46   60    -22.55      0.00
  -40   55   25     -0.76      0.00
  -39   54   24     10.97      0.00
  -38   53   23    -10.25      0.00
  -37   52   22      9.37      0.00
  -36   51   21      1.79      0.00
  -35   50   20      0.59      0.00
  -34   49   19      3.07      0.00
  -33   48   18     -3.61      0.00
  -32   47   17      4.60      0.00
  -31   46   16     -1.02      0.00
  -30   45   15     10.26      0.00
  -29   44   14     -7.88      0.00
  -28   43   13      0.57      0.00
  -27   42   12     13.88      0.00
  -26   41   11      1.27      0.00
  -25   40   10     16.63      0.00
  -24   39    9      5.76      0.00
  -23   38    8      2.96      0.00
  -22   37    7     40.77      0.00
  -21   36    6     12.09      0.00
  -20   35    5      8.54      0.00
  -19   34    4     -1.70      0.00
  -18   33    3     19.63      0.00
  -17   32    2     -9.27      0.00
  -16   31    1     12.41      0.00
  -15   30    0    -15.35      0.00
    0   15   30     -4.58      0.00
   -1   16   31      2.59      0.00
   -2   17   32     12.51      0.00
   -3   18   33     22.98      0.00
   -4   19   34    -34.48      0.00
   -5   20   35    -16.71      0.00
   -6   21   36     -8.88      0.00
   -7   22   37     21.22      0.00
   -8   23   38     -1.45      0.00
   -9   24   39    -11.16      0.00
  -10   25   40    -13.03      0.00
  -11   26   41     -5.94      0.00
  -12   27   42    -28.79      0.00
  -13   28   43     14.22      0.00
  -14   29   44     13.99      0.00
  -15   30   45     -4.53      0.00
  -16   31   46      0.65      0.00
  -17   32   47     14.50      0.00
  -18   33   48     -5.82      0.00
  -19   34   49     -0.93      0.00
  -20   35   50      7.78      0.00
  -21   36   51      2.50      0.00
  -22   37   52      1.38      0.00
  -23   38   53     -9.68      0.00
  -24   39   54     -0.70      0.00
  -25   40   55     -1.61      0.00
  -26   41   56    -27.06      0.00
  -27   42   57      0.34      0.00
  -28   43   58      6.70      0.00
  -29   44   59     -9.04      0.00
  -30   45   60     -5.08      0.00
  -31   46   61    -10.37      0.00
  -39   55   23     21.08      0.00
  -38   54   22     -0.08      0.00
  -37   53   21      6.76      0.00
  -36   52   20     -0.40      0.00
  -35   51   19     -3.14      0.00
  -34   50   18      2.49      0.00
  -33   49   17      3.87      0.00
  -32   48   16    -13.45      0.00
  -31   47   15     -1.05      0.00
  -30   46   14      7.86      0.00
  -29   45   13     -3.81      0.00
  -28   44   12      1.46      0.00
  -27   43   11      1.30      0.00
  -26   42   10     13.70      0.00
  -25   41    9     18.05      0.00
  -24   40    8    -39.03      0.00
  -23   39    7     13.27      0.00
  -22   38    6      3.61      0.00
  -21   37    5     17.17      0.00
  -20   36    4     20.14      0.00
  -19   35    3     -9.59      0.00
  -18   34    2     -5.71      0.00
  -17   33    1     16.93      0.00
  -16   32    0     18.10      0.00
    0   16   32     21.84      0.00
   -1   17   33     -5.72      0.00
   -2   18   34     19.40      0.00
   -3   19   35     -0.60      0.00
   -4   20   36      0.62      0.00
   -5   21   37    -13.70      0.00
   -6   22   38      8.46      0.00
   -7   23   39    -21.46      0.00
   -8   24   40     -8.29      0.00
   -9   25   41    -41.41      0.00
  -10   26   42      5.46      0.00
  -11   27   43    -13.70      0.00
  -12   28   44     -4.75      0.00
  -13   29   45      9.05      0.00
  -14   30   46     -2.80      0.00
  -15   31   47     -9.61      0.00
  -16   32   48     -1.32      0.00
  -17   33   49     -5.65      0.00
  -18   34   50     -1.08      0.00
  -19   35   51     -5.25      0.00
  -20   36   52     17.92      0.00
  -21   37   53      9.57      0.00
  -22   38   54     -4.59      0.00
  -23   39   55      2.78      0.00
  -24   40   56      0.28      0.00
  -25   41   57     -3.81      0.00
  -26   42   58     -1.91      0.00
  -27   43   59      5.84      0.00
  -28   44   60     10.55      0.00
  -29   45   61      7.18      0.00
  -39   56   22      5.58      0.00
  -38   55   21     -1.11      0.00
  -37   54   20     -5.33      0.00
  -36   53   19      3.75      0.00
  -35   52   18    -12.36      0.00
  -34   51   17     -2.88      0.00
  -33   50   16    -19.14      0.00
  -32   49   15    -14.29      0.00
  -31   48   14     -6.19      0.00
  -30   47   13    -12.47      0.00
  -29   46   12      4.75      0.00
  -28   45   11     -7.18      0.00
  -27   44   10      8.02      0.00
  -26   43    9     -2.69      0.00
  -25   42    8     -5.76      0.00
  -24   41    7    -14.82      0.00
  -23   40    6    -11.76      0.00
  -22   39    5      3.84      0.00
  -21   38    4     13.94      0.00
  -20   37    3      0.92      0.00
  -19   36    2     -1.97      0.00
  -18   35    1      7.50      0.00
  -17   34    0     16.55      0.00
    0   17   34     43.21      0.00
   -1   18   35     12.37      0.00
   -2   19   36      3.50      0.00
   -3   20   37      5.62      0.00
   -4   21   38     15.08      0.00
   -5   22   39     14.09      0.00
   -6   23   40    -20.86      0.00
   -7   24   41      0.96      0.00
   -8   25   42    -10.85      0.00
   -9   26   43     23.79      0.00
  -10   27   44    -17.01      0.00
  -11   28   45     24.49      0.00
  -12   29   46    -21.61      0.00
  -13   30   47    -18.62      0.00
  -14   31   48     -0.81      0.00
  -15   32   49     -5.88      0.00
  -16   33   50    -23.73      0.00
  -17   34   51     -7.87      0.00
  -18   35   52    -15.77      0.00
  -19   36   53      3.86      0.00
  -20   37   54     -6.28      0.00
  -21   38   55      3.10      0.00
  -22   39   56      9.97      0.00
  -23   40   57    -13.24      0.00
  -24   41   58     -0.68      0.00
  -25   42   59     10.16      0.00
  -26   43   60     12.32      0.00
  -27   44   61     24.24      0.00
  -28   45   62     18.39      0.00
  -38   56   20     10.59      0.00
  -37   55   19      2.64      0.00
  -36   54   18    -11.03      0.00
  -35   53   17    -15.89      0.00
  -34   52   16     -8.08      0.00
  -33   51   15     -4.04      0.00
  -32   50   14      3.38      0.00
  -31   49   13      0.27      0.00
  -30   48   12      9.40      0.00
  -29   47   11      4.03      0.00
  -28   46   10     11.30      0.00
  -27   45    9     11.33      0.00
  -26   44    8     13.82      0.00
  -24   42    6     17.82      0.00
  -23   41    5     -7.19      0.00
  -22   40    4      4.31      0.00
  -21   39    3     -6.41      0.00
  -20   38    2      4.33      0.00
  -19   37    1     -5.60      0.00
  -18   36    0     10.72      0.00
    0   18   36     26.18      0.00
   -1   19   37      8.37      0.00
   -2   20   38      1.06      0.00
   -3   21   39     14.48      0.00
   -4   22   40     13.02      0.00
   -5   23   41     -2.72      0.00
   -6   24   42      3.12      0.00
   -7   25   43     33.60      0.00
   -8   26   44     -3.48      0.00
   -9   27   45    -13.00      0.00
  -10   28   46      8.43      0.00
  -11   29   47    -24.54      0.00
  -12   30   48     -1.73      0.00
  -13   31   49     -4.99      0.00
  -14   32   50     -1.87      0.00
  -15   33   51     -0.60      0.00
  -16   34   52      5.23      0.00
  -17   35   53      2.39      0.00
  -18   36   54      9.41      0.00
  -19   37   55    -19.34      0.00
  -20   38   56    -10.14      0.00
  -21   39   57     -1.21      0.00
  -22   40   58     -1.64      0.00
  -23   41   59      2.57      0.00
  -24   42   60     -1.74      0.00
  -25   43   61      1.74      0.00
  -26   44   62      7.26      0.00
  -27   45   63      3.56      0.00
  -38   57   19     23.70      0.00
  -37   56   18      3.98      0.00
  -36   55   17     -9.04      0.00
  -35   54   16      5.75      0.00
  -34   53   15      6.18      0.00
  -33   52   14     17.27      0.00
  -32   51   13      8.56      0.00
  -31   50   12      9.33      0.00
  -30   49   11      4.09      0.00
  -29   48   10      4.79      0.00
  -28   47    9      7.64      0.00
  -27   46    8     -0.13      0.00
  -26   45    7     -7.87      0.00
  -25   44    6     -1.17      0.00
  -24   43    5     17.12      0.00
  -23   42    4    -13.40      0.00
  -22   41    3     -2.32      0.00
  -21   40    2    -11.71      0.00
  -20   39    1    -20.33      0.00
  -19   38    0     11.84      0.00
    0   19   38     -1.14      0.00
   -1   20   39     22.26      0.00
   -2   21   40    -14.29      0.00
   -3   22   41    -25.34      0.00
   -4   23   42      1.59      0.00
   -5   24   43     26.89      0.00
   -6   25   44     22.56      0.00
   -7   26   45     -8.20      0.00
   -8   27   46     21.06      0.00
   -9   28   47     -3.92      0.00
  -10   29   48    -11.76      0.00
  -11   30   49      8.78      0.00
  -12   31   50      7.71      0.00
  -14   33   52      0.69      0.00
  -15   34   53     -3.20      0.00
  -16   35   54     -1.40      0.00
  -17   36   55      2.58      0.00
  -18   37   56    -15.47      0.00
  -19   38   57     -2.01      0.00
  -20   39   58     -3.60      0.00
  -21   40   59      1.97      0.00
  -22   41   60      3.97      0.00
  -23   42   61     -9.77      0.00
  -24   43   62     -3.45      0.00
  -25   44   63     12.36      0.00
  -26   45   64    -32.03      0.00
  -37   57   17     22.53      0.00
  -36   56   16     23.77      0.00
  -35   55   15     17.95      0.00
  -34   54   14     10.02      0.00
  -33   53   13      8.42      0.00
  -32   52   12      6.18      0.00
  -31   51   11     12.71      0.00
  -30   50   10      9.97      0.00
  -29   49    9      3.10      0.00
  -28   48    8      2.32      0.00
  -27   47    7     10.93      0.00
  -26   46    6    -12.67      0.00
  -25   45    5     19.01      0.00
  -24   44    4     -2.65      0.00
  -23   43    3      9.29      0.00
  -22   42    2    -13.94      0.00
  -21   41    1    -18.76      0.00
  -20   40    0     -2.46      0.00
    0   20   40    -50.00      0.00
   -1   21   41    -11.39      0.00
   -2   22   42      1.61      0.00
   -3   23   43      2.67      0.00
   -4   24   44     17.92      0.00
   -5   25   45     15.40      0.00
   -6   26   46      3.88      0.00
   -7   27   47      7.33      0.00
   -8   28   48     -6.61      0.00
   -9   29   49      3.93      0.00
  -10   30   50      2.07      0.00
  -12   32   52     16.70      0.00
  -13   33   53     10.12      0.00
  -14   34   54      0.06      0.00
  -15   35   55      3.97      0.00
  -16   36   56     -3.74      0.00
  -17   37   57    -12.02      0.00
  -18   38   58      9.56      0.00
  -19   39   59      6.97      0.00
  -20   40   60     -6.66      0.00
  -21   41   61    -13.10      0.00
  -22   42   62    -21.01      0.00
  -23   43   63     20.04      0.00
  -24   44   64    -29.49      0.00
  -25   45   65     -7.46      0.00
  -36   57   15     16.32      0.00
  -35   56   14     -8.54      0.00
  -34   55   13     -0.50      0.00
  -33   54   12      0.57      0.00
  -32   53   11      3.93      0.00
  -31   52   10     15.30      0.00
  -30   51    9     -2.47      0.00
  -29   50    8    -17.31      0.00
  -28   49    7     10.32      0.00
  -27   48    6    -21.49      0.00
  -26   47    5      1.33      0.00
  -25   46    4      0.33      0.00
  -24   45    3     -5.54      0.00
  -23   44    2    -15.39      0.00
  -22   43    1     -2.62      0.00
  -21   42    0     -4.98      0.00
    0   21   42    -42.98      0.00
   -1   22   43     -1.49      0.00
   -2   23   44     -9.69      0.00
   -3   24   45      1.70      0.00
   -4   25   46     -1.27      0.00
   -5   26   47    -26.38      0.00
   -6   27   48     18.31      0.00
   -7   28   49      0.06      0.00
   -8   29   50     -3.98      0.00
  -10   31   52     11.74      0.00
  -11   32   53      4.10      0.00
  -12   33   54      0.12      0.00
  -13   34   55      5.15      0.00
  -14   35   56     14.54      0.00
  -15   36   57    -13.37      0.00
  -16   37   58      5.78      0.00
  -17   38   59      4.12      0.00
  -18   39   60      0.22      0.00
  -19   40   61    -14.71      0.00
  -20   41   62    -20.89      0.00
  -21   42   63     -5.48      0.00
  -22   43   64    -16.76      0.00
  -23   44   65    -21.81      0.00
  -36   58   14      4.29      0.00
  -35   57   13    -20.06      0.00
  -34   56   12      1.72      0.00
  -33   55   11      2.97      0.00
  -32   54   10      7.85      0.00
  -31   53    9     -9.44      0.00
  -30   52    8     -5.97      0.00
  -29   51    7      5.24      0.00
  -28   50    6      3.22      0.00
  -27   49    5     18.92      0.00
  -26   48    4     17.74      0.00
  -25   47    3     -6.72      0.00
  -24   46    2      3.97      0.00
  -23   45    1     16.59      0.00
    0   22   44    -16.72      0.00
   -1   23   45    -26.52      0.00
   -2   24   46      0.95      0.00
   -3   25   47    -40.30      0.00
   -4   26   48     -3.23      0.00
   -5   27   49     12.22      0.00
   -6   28   50    -32.80      0.00
   -8   30   52     -4.87      0.00
   -9   31   53     17.54      0.00
  -10   32   54      2.96      0.00
  -11   33   55      9.82      0.00
  -12   34   56      9.81      0.00
  -13   35   57     -6.34      0.00
  -14   36   58    -12.12      0.00
  -15   37   59      6.48      0.00
  -16   38   60     13.01      0.00
  -17   39   61      2.25      0.00
  -18   40   62    -23.52      0.00
  -19   41   63    -12.55      0.00
  -20   42   64    -20.78      0.00
  -21   43   65     -9.38      0.00
  -22   44   66    -14.24      0.00
  -35   58   12      3.51      0.00
  -34   57   11     -4.76      0.00
  -33   56   10      4.45      0.00
  -32   55    9     -1.51      0.00
  -31   54    8      4.03      0.00
  -30   53    7     -3.11      0.00
  -29   52    6     14.91      0.00
  -28   51    5     15.48      0.00
  -27   50    4     -8.77      0.00
  -26   49    3    -12.02      0.00
  -25   48    2     -2.57      0.00
  -24   47    1    -10.22      0.00
  -23   46    0     -1.02      0.00
    0   23   46    -20.57      0.00
   -1   24   47    -18.42      0.00
   -2   25   48    -10.68      0.00
   -3   26   49     20.15      0.00
   -4   27   50    -17.02      0.00
   -5   28   51     -5.94      0.00
   -6   29   52     -6.94      0.00
   -7   30   53      5.83      0.00
   -8   31   54    -15.04      0.00
   -9   32   55     -4.43      0.00
  -10   33   56     12.73      0.00
  -11   34   57      7.39      0.00
  -12   35   58     12.18      0.00
  -13   36   59     -3.73      0.00
  -14   37   60     34.59      0.00
  -15   38   61     -3.93      0.00
  -16   39   62     -1.77      0.00
  -17   40   63     -7.24      0.00
  -18   41   64     -1.70      0.00
  -19   42   65      1.88      0.00
  -20   43   66    -21.76      0.00
  -21   44   67      4.24      0.00
  -34   58   10     -2.29      0.00
  -33   57    9     11.82      0.00
  -32   56    8    -16.93      0.00
  -31   55    7     -7.15      0.00
  -30   54    6      0.62      0.00
  -29   53    5     11.09      0.00
  -28   52    4     -3.88      0.00
  -27   51    3      7.42      0.00
  -26   50    2     -4.25      0.00
  -25   49    1      5.75      0.00
  -24   48    0      7.33      0.00
    0   24   48     31.52      0.00
   -1   25   49     -2.66      0.00
   -2   26   50      8.71      0.00
   -3   27   51    -19.05      0.00
   -4   28   52     -4.95      0.00
   -5   29   53      8.10      0.00
   -6   30   54     -4.17      0.00
   -7   31   55     15.05      0.00
   -8   32   56      7.50      0.00
   -9   33   57     -9.18      0.00
  -10   34   58     10.41      0.00
  -11   35   59    -10.46      0.00
  -12   36   60     19.08      0.00
  -13   37   61     19.39      0.00
  -14   38   62      7.23      0.00
  -15   39   63      3.79      0.00
  -16   40   64     -6.02      0.00
  -17   41   65     16.89      0.00
  -18   42   66    -17.47      0.00
  -19   43   67     -1.90      0.00
  -33   58    8    -14.79      0.00
  -32   57    7    -24.00      0.00
  -31   56    6     -1.97      0.00
  -30   55    5     16.24      0.00
  -29   54    4      9.42      0.00
  -28   53    3      5.35      0.00
  -27   52    2     -9.29      0.00
  -26   51    1     -0.72      0.00
  -25   50    0      5.68      0.00
  -25   43    7     -7.71      0.00
    0   25   50     51.07      0.00
   -1   26   51     16.40      0.00
   -2   27   52     -0.83      0.00
   -3   28   53      4.61      0.00
   -4   29   54      5.49      0.00
   -5   30   55      9.31      0.00
   -6   31   56     -8.11      0.00
   -7   32   57     -4.42      0.00
   -8   33   58     -3.63      0.00
   -9   34   59     11.18      0.00
  -10   35   60    -18.29      0.00
  -11   36   61     11.11      0.00
  -12   37   62     -7.61      0.00
  -13   38   63    -12.96      0.00
  -14   39   64      1.70      0.00
  -15   40   65      6.74      0.00
  -16   41   66      3.89      0.00
  -17   42   67     -9.67      0.00
  -18   43   68     17.90      0.00
  -33   59    7    -36.36      0.00
  -32   58    6     16.01      0.00
  -31   57    5     13.23      0.00
  -30   56    4     -4.15      0.00
  -29   55    3      3.02      0.00
  -28   54    2     -9.84      0.00
  -27   53    1     -8.62      0.00
  -26   52    0      3.35      0.00
    0   26   52     -8.39      0.00
   -1   27   53     17.80      0.00
   -2   28   54     23.05      0.00
   -3   29   55      1.10      0.00
   -4   30   56     -1.29      0.00
   -5   31   57    -26.69      0.00
   -6   32   58    -18.13      0.00
   -7   33   59     14.65      0.00
   -8   34   60      0.00      0.00
   -9   35   61     -1.51      0.00
  -10   36   62     -2.62      0.00
  -11   37   63     14.47      0.00
  -12   38   64     -8.59      0.00
  -13   39   65     -5.19      0.00
  -14   40   66     -5.24      0.00
  -15   41   67     -2.18      0.00
  -16   42   68     -7.03      0.00
  -32   59    5      4.23      0.00
  -31   58    4     -6.37      0.00
  -30   57    3      2.80      0.00
  -29   56    2     -8.17      0.00
  -28   55    1    -10.14      0.00
  -27   54    0    -20.37      0.00
    0   27   54      2.89      0.00
   -1   28   55    -11.39      0.00
   -2   29   56     18.24      0.00
   -3   30   57    -32.01      0.00
   -4   31   58      1.45      0.00
   -5   32   59      8.64      0.00
   -6   33   60      0.17      0.00
   -7   34   61      7.64      0.00
   -8   35   62      7.18      0.00
   -9   36   63     48.45      0.00
  -10   37   64    -13.79      0.00
  -11   38   65    -12.04      0.00
  -12   39   66      1.95      0.00
  -13   40   67     -1.29      0.00
  -14   41   68      4.44      0.00
  -15   42   69    -14.94      0.00
  -31   59    3    -18.06      0.00
  -30   58    2      1.20      0.00
  -29   57    1    -31.21      0.00
  -28   56    0     -3.72      0.00
  -28   41   15     37.47      0.00
    0   28   56     -2.23      0.00
   -1   29   57    -16.01      0.00
   -2   30   58      1.35      0.00
   -3   31   59     10.46      0.00
   -4   32   60      4.14      0.00
   -5   33   61     17.04      0.00
   -6   34   62     -2.66      0.00
   -7   35   63      7.27      0.00
   -8   36   64     -1.90      0.00
   -9   37   65      3.80      0.00
  -10   38   66     -3.16      0.00
  -11   39   67     -3.46      0.00
  -12   40   68      4.53      0.00
  -13   41   69      0.73      0.00
  -30   59    1    -29.65      0.00
  -29   58    0     21.42      0.00
    0   29   58      1.66      0.00
   -1   30   59     -2.70      0.00
   -2   31   60      6.66      0.00
   -3   32   61     10.83      0.00
   -4   33   62     -4.75      0.00
   -5   34   63     -1.35      0.00
   -6   35   64     13.27      0.00
   -7   36   65      6.45      0.00
   -8   37   66    -11.29      0.00
   -9   38   67      0.30      0.00
  -10   39   68     16.72      0.00
  -11   40   69     10.42      0.00
  -12   41   70      0.65      0.00
    0   30   60      5.04      0.00
   -1   31   61      6.28      0.00
   -2   32   62     -3.62      0.00
   -3   33   63     -1.03      0.00
   -4   34   64     11.10      0.00
   -5   35   65     -3.69      0.00
   -6   36   66     10.97      0.00
   -7   37   67      5.95      0.00
   -8   38   68     13.24      0.00
   -9   39   69     16.54      0.00
  -10   40   70      7.24      0.00
  -11   31   51     -2.55      0.00
    0   31   62     -0.63      0.00
   -1   32   63      1.02      0.00
   -2   33   64    -11.24      0.00
   -3   34   65      3.84      0.00
   -4   35   66      3.12      0.00
   -5   36   67     -6.74      0.00
   -6   37   68     -2.00      0.00
   -7   38   69      3.39      0.00
   -8   39   70     21.33      0.00
  -13   32   51     -3.06      0.00
    0   32   64    -49.23      0.00
   -1   33   65     -1.90      0.00
   -2   34   66     -1.75      0.00
   -3   35   67    -10.54      0.00
   -4   36   68     -0.21      0.00
   -5   37   69    -12.88      0.00
   -6   38   70      2.64      0.00
   -7   39   71    -16.10      0.00
    0   33   66      2.95      0.00
   -1   34   67    -15.72      0.00
   -2   35   68     -8.46      0.00
   -3   36   69    -10.89      0.00
   -4   37   70    -13.08      0.00
   -5   38   71    -19.42      0.00
    0   34   68      6.02      0.00
   -1   35   69      4.85      0.00
   -2   36   70      5.29      0.00
   -3   37   71     -5.27      0.00
    0   35   70     27.24      0.00
   -1   36   71      6.83      0.00
  -33   47   58      2.44      0.00
  -34   47   57     27.47      0.00
  -35   47   56     24.28      0.00
  -36   47   55    -34.66      0.00
  -37   47   54     11.08      0.00
  -38   47   53      9.76      0.00
  -39   47   52      0.36      0.00
  -40   47   51     -8.75      0.00
  -41   47   50    -14.12      0.00
  -42   47   49    -12.54      0.00
  -27   46   62     29.05      0.00
  -28   46   61     18.38      0.00
  -29   46   60     -0.80      0.00
  -30   46   59      2.41      0.00
  -31   46   58     -9.52      0.00
  -32   46   57     20.64      0.00
  -33   46   56     20.22      0.00
  -34   46   55    -18.70      0.00
  -35   46   54     12.73      0.00
  -36   46   53     -0.42      0.00
  -37   46   52     14.15      0.00
  -38   46   51     -8.68      0.00
  -39   46   50     -6.92      0.00
  -40   46   49     -1.59      0.00
  -41   46   48      7.04      0.00
  -42   46   47     10.12      0.00
  -43   46   46      7.04      0.00
  -44   46   45     -1.57      0.00
  -46   47   42      4.29      0.00
  -22   45   65     -7.24      0.00
  -23   45   64    -32.15      0.00
  -24   45   63     16.98      0.00
  -25   45   62     13.51      0.00
  -26   45   61      2.51      0.00
  -27   45   60     -3.62      0.00
  -28   45   59     -5.51      0.00
  -29   45   58     -3.29      0.00
  -30   45   57     -1.16      0.00
  -31   45   56    -11.40      0.00
  -32   45   55      0.12      0.00
  -33   45   54      1.98      0.00
  -34   45   53      6.24      0.00
  -35   45   52    -15.12      0.00
  -36   45   51     -6.09      0.00
  -37   45   50     -3.57      0.00
  -38   45   49      0.46      0.00
  -39   45   48      2.74      0.00
  -40   45   47     -4.05      0.00
  -41   45   46      6.10      0.00
  -42   45   45      5.31      0.00
  -43   45   44      3.56      0.00
  -45   45   42     -9.30      0.00
  -45   46   41     10.79      0.00
  -45   47   40     -2.50      0.00
  -45   48   39      9.77      0.00
  -45   49   38     -8.35      0.00
  -45   50   37      7.75      0.00
  -19   44   66    -18.22      0.00
  -20   44   65      3.33      0.00
  -21   44   64    -41.88      0.00
  -22   44   63      4.22      0.00
  -23   44   62     -3.51      0.00
  -24   44   61     -5.06      0.00
  -25   44   60      7.08      0.00
  -26   44   59      2.27      0.00
  -27   44   58     -7.63      0.00
  -28   44   57      8.86      0.00
  -29   44   56     -1.87      0.00
  -30   44   55      2.53      0.00
  -31   44   54     -4.88      0.00
  -32   44   53     13.42      0.00
  -33   44   52    -29.25      0.00
  -34   44   51    -14.30      0.00
  -35   44   50      3.18      0.00
  -36   44   49     19.21      0.00
  -37   44   48      2.54      0.00
  -38   44   47      7.75      0.00
  -39   44   46     -0.31      0.00
  -40   44   45     -5.01      0.00
  -41   44   44     14.30      0.00
  -42   44   43    -16.17      0.00
  -44   45   40     -7.79      0.00
  -44   46   39     -6.86      0.00
  -44   47   38    -12.45      0.00
  -44   48   37     10.82      0.00
  -44   49   36     -6.70      0.00
  -44   50   35     -4.04      0.00
  -44   51   34     -3.57      0.00
  -44   52   33     11.23      0.00
  -16   43   67    -22.13      0.00
  -17   43   66     -0.73      0.00
  -18   43   65      4.97      0.00
  -19   43   64    -14.83      0.00
  -20   43   63    -13.05      0.00
  -21   43   62     -7.45      0.00
  -22   43   61      5.86      0.00
  -23   43   60      0.41      0.00
  -24   43   59      6.48      0.00
  -25   43   58    -15.44      0.00
  -26   43   57      2.50      0.00
  -27   43   56    -12.68      0.00
  -28   43   55      4.40      0.00
  -29   43   54      0.00      0.00
  -30   43   53      4.11      0.00
  -31   43   52    -35.58      0.00
  -32   43   51     -5.55      0.00
  -33   43   50    -12.00      0.00
  -34   43   49     11.36      0.00
  -35   43   48     -5.04      0.00
  -36   43   47      2.71      0.00
  -37   43   46     -6.87      0.00
  -38   43   45      6.27      0.00
  -39   43   44     -6.83      0.00
  -40   43   43    -22.35      0.00
  -41   43   42      8.16      0.00
  -43   43   40    -14.38      0.00
  -43   44   39    -15.96      0.00
  -43   45   38    -13.11      0.00
  -43   46   37     -2.90      0.00
  -43   47   36     -5.10      0.00
  -43   48   35      0.25      0.00
  -43   49   34      4.14      0.00
  -43   50   33     10.12      0.00
  -43   51   32      3.65      0.00
  -43   52   31     -6.70      0.00
  -43   53   30     -9.66      0.00
  -13   42   68      2.75      0.00
  -14   42   67      1.44      0.00
  -15   42   66     -1.39      0.00
  -16   42   65      7.75      0.00
  -17   42   64      4.77      0.00
  -18   42   63     -0.32      0.00
  -19   42   62     -2.18      0.00
  -20   42   61    -11.16      0.00
  -21   42   60     -4.40      0.00
  -22   42   59      3.56      0.00
  -23   42   58     -4.16      0.00
  -24   42   57      6.16      0.00
  -25   42   56    -17.49      0.00
  -26   42   55     -8.52      0.00
  -27   42   54     11.58      0.00
  -28   42   53      0.61      0.00
  -29   42   52    -21.79      0.00
  -30   42   51    -10.57      0.00
  -31   42   50     -7.95      0.00
  -32   42   49      6.18      0.00
  -33   42   48    -16.08      0.00
  -34   42   47      8.71      0.00
  -35   42   46      1.00      0.00
  -36   42   45     11.37      0.00
  -37   42   44      7.45      0.00
  -38   42   43     -8.14      0.00
  -39   42   42     16.45      0.00
  -40   42   41      3.67      0.00
  -42   43   38    -15.45      0.00
  -42   44   37    -15.07      0.00
  -42   45   36     20.38      0.00
  -42   46   35     -6.58      0.00
  -42   47   34     -2.41      0.00
  -42   48   33     11.91      0.00
  -42   49   32     -8.53      0.00
  -42   50   31     15.78      0.00
  -42   51   30    -10.21      0.00
  -42   52   29     -0.27      0.00
  -42   53   28      5.96      0.00
  -42   54   27      4.50      0.00
  -10   41   69     10.72      0.00
  -11   41   68      7.14      0.00
  -12   41   67     -6.97      0.00
  -13   41   66     -3.30      0.00
  -14   41   65     -5.00      0.00
  -15   41   64     -9.25      0.00
  -16   41   63     10.20      0.00
  -17   41   62      4.72      0.00
  -18   41   61      1.95      0.00
  -19   41   60     -8.78      0.00
  -20   41   59     10.72      0.00
  -21   41   58      6.11      0.00
  -22   41   57      0.92      0.00
  -23   41   56      4.50      0.00
  -24   41   55     -2.64      0.00
  -25   41   54     -9.72      0.00
  -26   41   53      5.57      0.00
  -27   41   52     -5.82      0.00
  -28   41   51     -1.66      0.00
  -29   41   50      0.74      0.00
  -30   41   49     10.26      0.00
  -31   41   48     -4.09      0.00
  -32   41   47      5.92      0.00
  -33   41   46     -8.50      0.00
  -34   41   45     16.66      0.00
  -35   41   44     -1.15      0.00
  -36   41   43     11.23      0.00
  -37   41   42     16.81      0.00
  -38   41   41    -19.57      0.00
  -39   41   40      5.98      0.00
  -41   41   38      2.34      0.00
  -41   42   37     -3.76      0.00
  -41   43   36     34.05      0.00
  -41   44   35     -6.79      0.00
  -41   45   34     -4.36      0.00
  -41   46   33      0.10      0.00
  -41   47   32      1.68      0.00
  -41   48   31      5.80      0.00
  -41   49   30      2.16      0.00
  -41   50   29    -11.59      0.00
  -41   51   28      5.14      0.00
  -41   52   27     -3.32      0.00
  -41   53   26    -18.01      0.00
  -41   54   25    -23.90      0.00
  -41   55   24     18.89      0.00
   -8   40   69     22.15      0.00
   -9   40   68     25.93      0.00
  -10   40   67    -20.59      0.00
  -11   40   66      7.51      0.00
  -12   40   65     -1.64      0.00
  -13   40   64     -3.60      0.00
  -14   40   63     -5.88      0.00
  -15   40   62     12.10      0.00
  -16   40   61     14.66      0.00
  -17   40   60      7.67      0.00
  -18   40   59     -5.96      0.00
  -19   40   58     -4.70      0.00
  -20   40   57      4.07      0.00
  -21   40   56      8.39      0.00
  -22   40   55      8.36      0.00
  -23   40   54     -7.42      0.00
  -24   40   53      2.98      0.00
  -25   40   52     -7.65      0.00
  -26   40   51     -6.31      0.00
  -27   40   50      5.69      0.00
  -28   40   49      7.51      0.00
  -29   40   48    -15.36      0.00
  -30   40   47      6.90      0.00
  -31   40   46    -44.25      0.00
  -32   40   45      7.67      0.00
  -33   40   44      4.87      0.00
  -34   40   43      2.78      0.00
  -35   40   42    -33.02      0.00
  -36   40   41     12.89      0.00
  -37   40   40     -8.63      0.00
  -38   40   39      0.12      0.00
  -40   41   36     10.13      0.00
  -40   42   35     -8.36      0.00
  -40   43   34    -10.63      0.00
  -40   44   33     -3.78      0.00
  -40   45   32      5.89      0.00
  -40   46   31      0.11      0.00
  -40   47   30      4.54      0.00
  -40   48   29     -6.83      0.00
  -40   49   28     -9.78      0.00
  -40   50   27     -3.22      0.00
  -40   51   26      4.16      0.00
  -40   52   25     -3.19      0.00
  -40   53   24      8.63      0.00
  -40   54   23     10.20      0.00
  -40   55   22     -5.03      0.00
  -40   56   21    -17.44      0.00
   -5   39   70     10.51      0.00
   -6   39   69     15.26      0.00
   -7   39   68      0.26      0.00
   -8   39   67    -12.63      0.00
   -9   39   66     -9.46      0.00
  -10   39   65     -2.78      0.00
  -11   39   64      7.33      0.00
  -12   39   63     -8.82      0.00
  -13   39   62      0.86      0.00
  -14   39   61     10.83      0.00
  -15   39   60      3.09      0.00
  -16   39   59     -2.52      0.00
  -17   39   58      4.47      0.00
  -18   39   57      2.23      0.00
  -19   39   56     -1.17      0.00
  -20   39   55      3.27      0.00
  -21   39   54     -5.88      0.00
  -22   39   53     -0.55      0.00
  -23   39   52      3.20      0.00
  -24   39   51     -6.29      0.00
  -25   39   50     -8.30      0.00
  -26   39   49      1.85      0.00
  -27   39   48     -5.64      0.00
  -28   39   47    -16.28      0.00
  -29   39   46    -10.47      0.00
  -30   39   45     -4.79      0.00
  -31   39   44      8.14      0.00
  -32   39   43      5.35      0.00
  -33   39   42    -19.19      0.00
  -34   39   41     -6.66      0.00
  -35   39   40     11.61      0.00
  -36   39   39     17.62      0.00
  -37   39   38     17.07      0.00
  -39   39   36    -13.19      0.00
  -39   40   35     -8.27      0.00
  -39   41   34     -0.98      0.00
  -39   42   33      6.65      0.00
  -39   43   32     -7.71      0.00
  -39   44   31     -2.20      0.00
  -39   45   30     -8.12      0.00
  -39   46   29     -4.43      0.00
  -39   47   28      5.56      0.00
  -39   48   27     11.18      0.00
  -39   49   26      6.06      0.00
  -39   50   25     -8.94      0.00
  -39   51   24      8.71      0.00
  -39   52   23      7.37      0.00
  -39   53   22     14.27      0.00
  -39   54   21      3.76      0.00
  -39   55   20     -8.12      0.00
  -39   56   19     24.63      0.00
  -39   57   18     19.68      0.00
   -3   38   70      3.00      0.00
   -4   38   69    -22.02      0.00
   -5   38   68     -4.71      0.00
   -6   38   67    -10.56      0.00
   -7   38   66    -18.56      0.00
   -8   38   65      1.53      0.00
   -9   38   64     -7.43      0.00
  -10   38   63     26.25      0.00
  -11   38   62      1.94      0.00
  -12   38   61     -1.26      0.00
  -13   38   60     -1.39      0.00
  -14   38   59      0.88      0.00
  -15   38   58      5.75      0.00
  -16   38   57     13.75      0.00
  -17   38   56    -20.72      0.00
  -18   38   55    -13.01      0.00
  -19   38   54      0.04      0.00
  -20   38   53     -1.12      0.00
  -21   38   52      8.66      0.00
  -22   38   51      0.31      0.00
  -23   38   50      1.38      0.00
  -24   38   49     -6.78      0.00
  -25   38   48     -0.20      0.00
  -26   38   47      6.08      0.00
  -27   38   46     20.64      0.00
  -28   38   45      6.73      0.00
  -29   38   44      7.57      0.00
  -30   38   43     -3.42      0.00
  -31   38   42      1.95      0.00
  -32   38   41     -5.71      0.00
  -33   38   40     -8.30      0.00
  -34   38   39    -14.80      0.00
  -35   38   38     49.01      0.00
  -36   38   37     -7.51      0.00
  -38   39   34      7.77      0.00
  -38   40   33     -1.97      0.00
  -38   41   32      3.20      0.00
  -38   42   31    -12.42      0.00
  -38   43   30     -7.40      0.00
  -38   44   29     -3.18      0.00
  -38   45   28     -1.08      0.00
  -38   46   27     -0.48      0.00
  -38   47   26    -10.45      0.00
  -38   48   25      3.97      0.00
  -38   49   24     17.37      0.00
  -38   50   23     -1.49      0.00
  -38   51   22     -5.44      0.00
  -38   52   21      6.15      0.00
  -38   53   20     10.31      0.00
  -38   54   19     15.01      0.00
  -38   55   18     13.61      0.00
  -38   56   17      4.95      0.00
  -38   57   16     16.87      0.00
   -1   37   70     11.68      0.00
   -2   37   69    -29.19      0.00
   -3   37   68      5.80      0.00
   -4   37   67     -3.96      0.00
   -5   37   66      7.17      0.00
   -6   37   65     -4.96      0.00
   -7   37   64      1.69      0.00
   -8   37   63     30.70      0.00
   -9   37   62      1.75      0.00
  -10   37   61     -0.91      0.00
  -11   37   60      6.55      0.00
  -12   37   59     -4.50      0.00
  -13   37   58      5.33      0.00
  -14   37   57      3.66      0.00
  -15   37   56     -3.59      0.00
  -16   37   55     -6.87      0.00
  -17   37   54      3.24      0.00
  -18   37   53      6.47      0.00
  -19   37   52     -7.74      0.00
  -20   37   51     -4.84      0.00
  -21   37   50      2.51      0.00
  -22   37   49      6.16      0.00
  -23   37   48     13.19      0.00
  -24   37   47      6.75      0.00
  -25   37   46     22.43      0.00
  -26   37   45      1.46      0.00
  -27   37   44     -0.17      0.00
  -28   37   43      3.98      0.00
  -29   37   42     -4.67      0.00
  -30   37   41    -12.25      0.00
  -31   37   40     11.08      0.00
  -32   37   39    -13.04      0.00
  -33   37   38     20.24      0.00
  -34   37   37     18.72      0.00
  -35   37   36     13.50      0.00
  -37   37   34      8.05      0.00
  -37   38   33     -0.32      0.00
  -37   39   32     22.80      0.00
  -37   40   31    -18.92      0.00
  -37   41   30     -9.24      0.00
  -37   42   29     -8.80      0.00
  -37   43   28    -36.08      0.00
  -37   44   27     -3.84      0.00
  -37   45   26     -4.34      0.00
  -37   46   25      2.27      0.00
  -37   47   24      5.74      0.00
  -37   48   23      2.66      0.00
  -37   49   22     16.57      0.00
  -37   50   21    -12.75      0.00
  -37   51   20     12.28      0.00
  -37   52   19    -14.61      0.00
  -37   53   18    -11.39      0.00
  -37   54   17    -10.25      0.00
  -37   55   16      1.05      0.00
  -37   56   15     19.03      0.00
  -37   57   14     12.21      0.00
  -37   58   13    -25.14      0.00
   -1   36   68     19.53      0.00
   -2   36   67     -4.01      0.00
   -3   36   66     12.59      0.00
   -4   36   65     -8.60      0.00
   -5   36   64      2.02      0.00
   -6   36   63      2.53      0.00
   -7   36   62    -14.11      0.00
   -8   36   61     -4.38      0.00
   -9   36   60    -12.65      0.00
  -10   36   59      5.37      0.00
  -11   36   58    -13.26      0.00
  -12   36   57    -17.74      0.00
  -13   36   56     -4.38      0.00
  -14   36   55      3.78      0.00
  -15   36   54     16.88      0.00
  -16   36   53     -2.01      0.00
  -17   36   52    -14.67      0.00
  -18   36   51     -3.37      0.00
  -19   36   50     -2.25      0.00
  -20   36   49      2.80      0.00
  -21   36   48     -2.39      0.00
  -22   36   47     13.68      0.00
  -23   36   46      6.65      0.00
  -24   36   45     -3.43      0.00
  -25   36   44      1.87      0.00
  -26   36   43      7.61      0.00
  -27   36   42      7.74      0.00
  -28   36   41     -4.44      0.00
  -29   36   40     29.17      0.00
  -30   36   39     12.80      0.00
  -31   36   38     -5.35      0.00
  -32   36   37     13.78      0.00
  -33   36   36      3.82      0.00
  -34   36   35     26.96      0.00
  -36   37   32      6.84      0.00
  -36   38   31     -6.31      0.00
  -36   39   30      2.10      0.00
  -36   40   29     -0.37      0.00
  -36   41   28     -6.37      0.00
  -36   42   27     -7.27      0.00
  -36   43   26      6.59      0.00
  -36   44   25    -19.03      0.00
  -36   45   24     11.49      0.00
  -36   46   23      5.94      0.00
  -36   47   22     16.24      0.00
  -36   48   21    -40.84      0.00
  -36   49   20     10.95      0.00
  -36   50   19     12.83      0.00
  -36   51   18      9.17      0.00
  -36   52   17     -7.76      0.00
  -36   53   16     -7.03      0.00
  -36   54   15     11.33      0.00
  -36   55   14     26.79      0.00
  -36   56   13      2.32      0.00
  -36   57   12     -9.85      0.00
  -36   58   11     12.97      0.00
   -1   35   66     -1.22      0.00
   -2   35   65     -3.78      0.00
   -3   35   64      2.51      0.00
   -4   35   63     -9.78      0.00
   -5   35   62     -2.53      0.00
   -6   35   61      9.54      0.00
   -7   35   60    -12.26      0.00
   -8   35   59     -6.84      0.00
   -9   35   58     -0.03      0.00
  -10   35   57     -6.81      0.00
  -11   35   56      3.57      0.00
  -12   35   55     31.99      0.00
  -13   35   54     13.78      0.00
  -14   35   53      1.89      0.00
  -15   35   52      8.22      0.00
  -16   35   51      2.61      0.00
  -17   35   50      4.10      0.00
  -18   35   49     -3.92      0.00
  -19   35   48    -22.59      0.00
  -20   35   47     16.95      0.00
  -21   35   46     20.01      0.00
  -22   35   45      0.14      0.00
  -23   35   44     11.99      0.00
  -24   35   43     -6.11      0.00
  -25   35   42     -2.02      0.00
  -26   35   41      6.33      0.00
  -27   35   40     33.61      0.00
  -28   35   39     14.52      0.00
  -29   35   38    -14.69      0.00
  -30   35   37     -1.15      0.00
  -31   35   36    -12.35      0.00
  -32   35   35     10.63      0.00
  -33   35   34      0.47      0.00
  -35   35   32    -20.56      0.00
  -35   36   31    -12.12      0.00
  -35   37   30     -9.43      0.00
  -35   38   29    -14.35      0.00
  -35   39   28      6.45      0.00
  -35   40   27      0.38      0.00
  -35   41   26     12.39      0.00
  -35   42   25     24.73      0.00
  -35   43   24      4.89      0.00
  -35   44   23      6.63      0.00
  -35   45   22     -2.21      0.00
  -35   46   21    -20.25      0.00
  -35   47   20      0.16      0.00
  -35   48   19      9.83      0.00
  -35   49   18      0.58      0.00
  -35   50   17     -1.39      0.00
  -35   51   16    -10.84      0.00
  -35   52   15      7.51      0.00
  -35   53   14     30.29      0.00
  -35   54   13     15.81      0.00
  -35   55   12     16.74      0.00
  -35   56   11      2.02      0.00
  -35   57   10     12.20      0.00
  -35   58    9      7.78      0.00
   -1   34   64    -15.96      0.00
   -2   34   63     -1.59      0.00
   -3   34   62      0.94      0.00
   -4   34   61      6.28      0.00
   -5   34   60    -15.91      0.00
   -6   34   59    -11.89      0.00
   -7   34   58     -0.82      0.00
   -8   34   57     -3.64      0.00
   -9   34   56     27.49      0.00
  -10   34   55     -3.56      0.00
  -11   34   54     -4.48      0.00
  -12   34   53    -12.70      0.00
  -13   34   52     -7.22      0.00
  -14   34   51     18.88      0.00
  -15   34   50      7.31      0.00
  -16   34   49    -15.30      0.00
  -17   34   48      8.75      0.00
  -18   34   47      7.51      0.00
  -19   34   46    -10.48      0.00
  -20   34   45     11.79      0.00
  -21   34   44      0.98      0.00
  -22   34   43     18.63      0.00
  -23   34   42     -7.19      0.00
  -24   34   41    -10.08      0.00
  -25   34   40     22.52      0.00
  -26   34   39     24.90      0.00
  -27   34   38    -31.70      0.00
  -28   34   37      4.37      0.00
  -29   34   36    -28.05      0.00
  -30   34   35     -3.38      0.00
  -31   34   34    -12.88      0.00
  -32   34   33    -16.17      0.00
  -34   35   30     -4.49      0.00
  -34   36   29    -24.67      0.00
  -34   37   28     -8.92      0.00
  -34   38   27     13.41      0.00
  -34   39   26    -10.87      0.00
  -34   40   25     12.57      0.00
  -34   41   24    -16.66      0.00
  -34   42   23      3.56      0.00
  -34   43   22      6.94      0.00
  -34   44   21     -0.46      0.00
  -34   45   20      1.64      0.00
  -34   46   19      7.29      0.00
  -34   47   18     15.93      0.00
  -34   48   17     -7.94      0.00
  -34   49   16     -9.31      0.00
  -34   50   15    -19.58      0.00
  -34   51   14    -11.72      0.00
  -34   52   13     -4.32      0.00
  -34   53   12     12.41      0.00
  -34   54   11     -5.01      0.00
  -34   55   10     -1.16      0.00
  -34   56    9     11.89      0.00
  -34   57    8     -1.26      0.00
  -34   58    7     -5.18      0.00
   -1   33   62      4.15      0.00
   -2   33   61      2.71      0.00
   -3   33   60     -9.21      0.00
   -4   33   59     -0.81      0.00
   -5   33   58      0.97      0.00
   -6   33   57      7.42      0.00
   -7   33   56     -5.52      0.00
   -8   33   55    -19.05      0.00
   -9   33   54     -8.85      0.00
  -10   33   53     -1.24      0.00
  -11   33   52     -1.65      0.00
  -12   33   51     13.54      0.00
  -13   33   50      7.28      0.00
  -15   33   48      8.41      0.00
  -16   33   47     15.36      0.00
  -17   33   46    -15.81      0.00
  -18   33   45    -20.14      0.00
  -19   33   44      0.64      0.00
  -20   33   43     38.90      0.00
  -21   33   42     -9.79      0.00
  -22   33   41      0.45      0.00
  -23   33   40      7.58      0.00
  -24   33   39     -7.44      0.00
  -25   33   38     -6.53      0.00
  -26   33   37     21.09      0.00
  -27   33   36      1.85      0.00
  -28   33   35      8.28      0.00
  -29   33   34    -17.95      0.00
  -30   33   33      0.12      0.00
  -31   33   32    -23.34      0.00
  -33   33   30    -32.04      0.00
  -33   34   29    -16.68      0.00
  -33   35   28     -4.95      0.00
  -33   36   27     13.22      0.00
  -33   37   26    -10.02      0.00
  -33   38   25     -7.08      0.00
  -33   39   24    -13.88      0.00
  -33   40   23      9.36      0.00
  -33   41   22     -7.75      0.00
  -33   42   21     -6.10      0.00
  -33   43   20     -4.77      0.00
  -33   44   19      5.50      0.00
  -33   45   18     16.43      0.00
  -33   46   17    -16.76      0.00
  -33   47   16      1.37      0.00
  -33   48   15     15.44      0.00
  -33   49   14    -10.09      0.00
  -33   50   13      3.65      0.00
  -33   51   12      3.91      0.00
  -33   52   11     -8.42      0.00
  -33   53   10     -9.44      0.00
  -33   54    9    -16.78      0.00
  -33   55    8      2.84      0.00
  -33   56    7    -23.84      0.00
  -33   57    6      4.19      0.00
  -33   58    5     10.38      0.00
  -33   59    4     19.59      0.00
   -1   32   60      4.99      0.00
   -2   32   59     -0.55      0.00
   -3   32   58     -2.86      0.00
   -4   32   57     -1.43      0.00
   -5   32   56    -11.46      0.00
   -6   32   55     -0.07      0.00
   -7   32   54      4.18      0.00
   -8   32   53     17.91      0.00
   -9   32   52      4.24      0.00
  -10   32   51      9.56      0.00
  -11   32   50    -16.27      0.00
  -12   32   49     -1.21      0.00
  -13   32   48      3.85      0.00
  -14   32   47     15.94      0.00
  -15   32   46      5.63      0.00
  -16   32   45     -3.50      0.00
  -17   32   44    -14.76      0.00
  -18   32   43    -14.32      0.00
  -19   32   42     11.80      0.00
  -20   32   41     14.91      0.00
  -21   32   40      7.39      0.00
  -22   32   39     11.71      0.00
  -23   32   38      4.45      0.00
  -24   32   37     20.76      0.00
  -25   32   36     23.20      0.00
  -26   32   35     16.02      0.00
  -27   32   34    -15.21      0.00
  -28   32   33     -3.53      0.00
  -29   32   32    -17.60      0.00
  -30   32   31     -2.72      0.00
  -32   33   28    -10.55      0.00
  -32   34   27      5.89      0.00
  -32   35   26      3.61      0.00
  -32   36   25     11.88      0.00
  -32   37   24    -19.56      0.00
  -32   38   23     10.92      0.00
  -32   39   22     -8.57      0.00
  -32   40   21     -0.70      0.00
  -32   41   20    -12.57      0.00
  -32   42   19      9.77      0.00
  -32   43   18    -21.67      0.00
  -32   44   17    -11.66      0.00
  -32   45   16    -14.56      0.00
  -32   46   15     18.76      0.00
  -32   47   14    -15.06      0.00
  -32   48   13     -3.76      0.00
  -32   49   12     25.72      0.00
  -32   50   11     19.25      0.00
  -32   51   10      4.21      0.00
  -32   52    9    -12.24      0.00
  -32   53    8     -7.43      0.00
  -32   54    7    -12.55      0.00
  -32   55    6     -6.38      0.00
  -32   56    5    -12.49      0.00
  -32   57    4    -19.68      0.00
  -32   58    3      4.59      0.00
  -32   59    2      6.43      0.00
   -1   31   58      8.91      0.00
   -2   31   57     -1.00      0.00
   -3   31   56     -6.50      0.00
   -4   31   55      7.38      0.00
   -5   31   54      1.80      0.00
   -6   31   53      0.72      0.00
   -7   31   52     -5.49      0.00
   -8   31   51     -6.01      0.00
   -9   31   50     -7.04      0.00
  -10   31   49      2.62      0.00
  -11   31   48      3.49      0.00
  -12   31   47     14.67      0.00
  -13   31   46      0.25      0.00
  -14   31   45     20.89      0.00
  -15   31   44    -12.70      0.00
  -16   31   43    -21.27      0.00
  -17   31   42    -19.47      0.00
  -18   31   41     18.63      0.00
  -19   31   40      1.95      0.00
  -20   31   39     15.21      0.00
  -21   31   38      5.87      0.00
  -22   31   37    -10.55      0.00
  -23   31   36    -10.28      0.00
  -24   31   35      5.04      0.00
  -25   31   34     -9.61      0.00
  -26   31   33      3.31      0.00
  -27   31   32    -16.45      0.00
  -28   31   31      7.60      0.00
  -29   31   30      8.47      0.00
  -31   31   28     14.66      0.00
  -31   32   27     17.44      0.00
  -31   33   26     -8.10      0.00
  -31   34   25      8.74      0.00
  -31   35   24    -17.29      0.00
  -31   36   23     -4.36      0.00
  -31   37   22    -13.81      0.00
  -31   38   21     10.01      0.00
  -31   39   20    -12.01      0.00
  -31   40   19     14.24      0.00
  -31   41   18    -13.81      0.00
  -31   42   17      9.23      0.00
  -31   43   16     13.20      0.00
  -31   44   15      5.18      0.00
  -31   45   14    -15.10      0.00
  -31   46   13    -21.48      0.00
  -31   47   12    -14.14      0.00
  -31   48   11     -2.94      0.00
  -31   49   10      3.25      0.00
  -31   50    9     -3.62      0.00
  -31   51    8      6.76      0.00
  -31   52    7     11.10      0.00
  -31   53    6      6.17      0.00
  -31   54    5    -12.00      0.00
  -31   55    4     -4.19      0.00
  -31   56    3    -10.45      0.00
  -31   57    2      2.35      0.00
  -31   58    1    -25.13      0.00
  -28   59    0     -7.43      0.00
   -1   30   56     -9.17      0.00
   -2   30   55    -14.00      0.00
   -3   30   54    -15.62      0.00
   -4   30   53     19.80      0.00
   -5   30   52     -6.27      0.00
   -6   30   51     -7.13      0.00
   -7   30   50      8.34      0.00
   -8   30   49      7.88      0.00
   -9   30   48     10.32      0.00
  -10   30   47     -4.57      0.00
  -11   30   46     -2.94      0.00
  -12   30   45      2.35      0.00
  -13   30   44     -4.03      0.00
  -14   30   43      9.29      0.00
  -15   30   42    -27.71      0.00
  -16   30   41      5.89      0.00
  -17   30   40    -22.16      0.00
  -18   30   39     13.03      0.00
  -19   30   38     -3.90      0.00
  -20   30   37      7.75      0.00
  -21   30   36    -11.45      0.00
  -22   30   35    -11.68      0.00
  -23   30   34      3.69      0.00
  -24   30   33    -15.59      0.00
  -25   30   32     13.24      0.00
  -26   30   31     10.13      0.00
  -27   30   30     35.46      0.00
  -28   30   29     17.02      0.00
  -30   31   26      2.03      0.00
  -30   32   25    -15.28      0.00
  -30   33   24    -14.40      0.00
  -30   34   23     -9.65      0.00
  -30   35   22    -27.47      0.00
  -30   36   21     13.72      0.00
  -30   37   20      0.88      0.00
  -30   38   19    -12.84      0.00
  -30   39   18      7.16      0.00
  -30   40   17     -2.04      0.00
  -30   41   16     11.85      0.00
  -30   42   15     12.20      0.00
  -30   43   14     -3.92      0.00
  -30   44   13      3.42      0.00
  -30   45   12    -13.75      0.00
  -30   46   11     -8.07      0.00
  -30   47   10     -4.58      0.00
  -30   48    9    -23.25      0.00
  -30   49    8      2.22      0.00
  -30   50    7     19.95      0.00
  -30   51    6      0.92      0.00
  -30   52    5     28.92      0.00
  -30   53    4     10.17      0.00
  -30   54    3    -11.81      0.00
  -30   55    2     -2.02      0.00
  -30   56    1     -5.37      0.00
  -27   57    0      2.19      0.00
  -28   58    1    -21.93      0.00
  -29   59    2     16.77      0.00
   -1   29   54      4.95      0.00
   -2   29   53     15.93      0.00
   -3   29   52     -3.79      0.00
   -4   29   51     -4.53      0.00
   -5   29   50     -8.72      0.00
   -6   29   49     -4.47      0.00
   -7   29   48     -6.93      0.00
   -8   29   47    -10.44      0.00
   -9   29   46     -3.29      0.00
  -10   29   45    -13.27      0.00
  -11   29   44      0.75      0.00
  -12   29   43     17.44      0.00
  -13   29   42     -7.07      0.00
  -14   29   41     27.48      0.00
  -15   29   40     -4.02      0.00
  -16   29   39    -32.96      0.00
  -17   29   38     19.22      0.00
  -18   29   37     11.78      0.00
  -19   29   36     -3.55      0.00
  -20   29   35     -6.52      0.00
  -21   29   34     -7.29      0.00
  -22   29   33     13.54      0.00
  -23   29   32     11.72      0.00
  -24   29   31     21.40      0.00
  -25   29   30     30.04      0.00
  -26   29   29     19.54      0.00
  -27   29   28     -1.11      0.00
  -29   29   26     19.84      0.00
  -29   30   25    -19.05      0.00
  -29   31   24      3.51      0.00
  -29   32   23      8.99      0.00
  -29   33   22    -17.56      0.00
  -29   34   21     -1.80      0.00
  -29   35   20     11.09      0.00
  -29   36   19      6.24      0.00
  -29   37   18     14.66      0.00
  -29   38   17     11.63      0.00
  -29   39   16     23.48      0.00
  -29   40   15     11.52      0.00
  -29   41   14     -9.49      0.00
  -29   42   13      2.21      0.00
  -29   43   12      5.33      0.00
  -29   44   11     14.08      0.00
  -29   45   10     -6.43      0.00
  -29   46    9      6.89      0.00
  -29   47    8     -6.88      0.00
  -29   48    7      6.19      0.00
  -29   49    6    -18.74      0.00
  -29   50    5     15.45      0.00
  -29   51    4     -2.90      0.00
  -29   52    3      3.13      0.00
  -29   53    2     -3.10      0.00
  -29   54    1      4.43      0.00
  -26   55    0     -9.71      0.00
  -27   56    1     -1.11      0.00
  -28   57    2      5.01      0.00
  -29   58    3     -7.67      0.00
  -30   59    4      6.11      0.00
   -1   28   52     -7.73      0.00
   -2   28   51     -0.66      0.00
   -3   28   50     -4.23      0.00
   -4   28   49      9.49      0.00
   -5   28   48    -12.08      0.00
   -6   28   47      3.02      0.00
   -7   28   46      6.69      0.00
   -8   28   45     -3.31      0.00
   -9   28   44     11.14      0.00
  -10   28   43      4.52      0.00
  -11   28   42     -1.57      0.00
  -12   28   41      2.18      0.00
  -13   28   40     -9.79      0.00
  -14   28   39    -22.83      0.00
  -15   28   38     -9.74      0.00
  -16   28   37    -26.30      0.00
  -17   28   36     20.87      0.00
  -18   28   35     -8.92      0.00
  -19   28   34     12.81      0.00
  -20   28   33     25.33      0.00
  -21   28   32    -15.14      0.00
  -22   28   31     -2.80      0.00
  -23   28   30    -16.77      0.00
  -24   28   29     17.43      0.00
  -25   28   28    -44.97      0.00
  -26   28   27     43.87      0.00
  -28   29   24     -3.58      0.00
  -28   30   23    -11.68      0.00
  -28   31   22      9.33      0.00
  -28   32   21      9.82      0.00
  -28   33   20      6.39      0.00
  -28   34   19    -23.02      0.00
  -28   35   18     -1.40      0.00
  -28   36   17      5.19      0.00
  -28   37   16     67.89      0.00
  -28   38   15     20.27      0.00
  -28   39   14      7.20      0.00
  -28   40   13      7.43      0.00
  -28   41   12      1.00      0.00
  -28   42   11     19.06      0.00
  -28   43   10      1.23      0.00
  -28   44    9     -4.89      0.00
  -28   45    8     -3.70      0.00
  -28   46    7      5.65      0.00
  -28   47    6      5.40      0.00
  -28   48    5     -7.92      0.00
  -28   49    4     -4.49      0.00
  -28   50    3      4.62      0.00
  -28   51    2     -0.37      0.00
  -28   52    1     -5.39      0.00
  -25   53    0      0.96      0.00
  -26   54    1      2.64      0.00
  -27   55    2    -10.97      0.00
  -28   56    3     -6.43      0.00
  -29   57    4     -3.13      0.00
  -30   58    5      8.95      0.00
  -31   59    6     28.42      0.00
   -1   27   50     -0.41      0.00
   -2   27   49      3.04      0.00
   -3   27   48      7.43      0.00
   -4   27   47      1.29      0.00
   -5   27   46     -5.80      0.00
   -6   27   45     23.16      0.00
   -7   27   44    -25.88      0.00
   -8   27   43     14.59      0.00
   -9   27   42    -27.01      0.00
  -10   27   41    -13.97      0.00
  -11   27   40      9.50      0.00
  -12   27   39     10.19      0.00
  -13   27   38    -10.76      0.00
  -14   27   37    -15.43      0.00
  -15   27   36    -12.97      0.00
  -16   27   35     15.60      0.00
  -17   27   34     27.99      0.00
  -18   27   33    -25.63      0.00
  -19   27   32    -35.79      0.00
  -20   27   31    -18.59      0.00
  -21   27   30      2.91      0.00
  -22   27   29     -2.98      0.00
  -23   27   28     34.74      0.00
  -24   27   27     38.52      0.00
  -25   27   26     -5.85      0.00
  -27   27   24    -25.47      0.00
  -27   28   23    -16.87      0.00
  -27   29   22     20.04      0.00
  -27   30   21     11.21      0.00
  -27   31   20      0.96      0.00
  -27   32   19    -87.23      0.00
  -27   33   18      9.06      0.00
  -27   34   17      4.97      0.00
  -27   35   16     14.24      0.00
  -27   36   15     21.49      0.00
  -27   37   14      6.35      0.00
  -27   38   13     10.24      0.00
  -27   39   12     11.91      0.00
  -27   40   11      3.80      0.00
  -27   41   10     12.71      0.00
  -27   42    9    -13.01      0.00
  -27   43    8     -1.89      0.00
  -27   44    7      8.38      0.00
  -27   45    6    -18.11      0.00
  -27   46    5     -8.93      0.00
  -27   47    4      1.78      0.00
  -27   48    3     -3.18      0.00
  -27   49    2      3.12      0.00
  -27   50    1    -13.01      0.00
  -24   51    0      8.25      0.00
  -25   52    1      2.34      0.00
  -26   53    2    -23.45      0.00
  -27   54    3     -7.40      0.00
  -28   55    4      6.32      0.00
  -29   56    5     16.63      0.00
  -30   57    6     19.52      0.00
  -31   58    7      2.94      0.00
  -32   59    8    -14.87      0.00
   -1   26   48     34.32      0.00
   -2   26   47     -1.93      0.00
   -3   26   46     10.38      0.00
   -4   26   45      0.03      0.00
   -5   26   44     -9.88      0.00
   -6   26   43     16.52      0.00
   -7   26   42    -19.50      0.00
   -8   26   41     18.33      0.00
   -9   26   40     13.41      0.00
  -10   26   39     20.34      0.00
  -11   26   38    -22.22      0.00
  -12   26   37     -5.34      0.00
  -13   26   36    -26.68      0.00
  -14   26   35      1.38      0.00
  -15   26   34     11.58      0.00
  -16   26   33     -6.19      0.00
  -17   26   32     -8.52      0.00
  -18   26   31      4.31      0.00
  -19   26   30     13.03      0.00
  -20   26   29      8.07      0.00
  -21   26   28     25.61      0.00
  -22   26   27     31.72      0.00
  -23   26   26     -0.58      0.00
  -24   26   25    -55.22      0.00
  -26   27   22    -10.70      0.00
  -26   28   21     31.57      0.00
  -26   29   20      1.64      0.00
  -26   30   19    -48.14      0.00
  -26   31   18     16.07      0.00
  -26   32   17     25.23      0.00
  -26   33   16    -44.50      0.00
  -26   34   15    -20.48      0.00
  -26   35   14     -8.50      0.00
  -26   36   13    -13.55      0.00
  -26   37   12     15.74      0.00
  -26   38   11    -14.49      0.00
  -26   39   10      6.02      0.00
  -26   40    9      2.29      0.00
  -26   41    8    -12.27      0.00
  -26   42    7     -4.22      0.00
  -26   43    6    -11.54      0.00
  -26   44    5     14.92      0.00
  -26   45    4     -1.43      0.00
  -26   46    3     -9.62      0.00
  -26   47    2     -7.48      0.00
  -26   48    1     -6.71      0.00
  -23   49    0     -5.42      0.00
  -24   50    1     14.63      0.00
  -25   51    2     -9.15      0.00
  -26   52    3      8.27      0.00
  -27   53    4      4.16      0.00
  -28   54    5     12.17      0.00
  -29   55    6     -1.08      0.00
  -30   56    7     -9.69      0.00
  -31   57    8      1.87      0.00
  -32   58    9     -6.68      0.00
   -1   25   46     -5.59      0.00
   -2   25   45     11.87      0.00
   -3   25   44    -11.21      0.00
   -4   25   43     13.57      0.00
   -5   25   42     28.16      0.00
   -6   25   41      2.66      0.00
   -7   25   40    -13.58      0.00
   -8   25   39      4.83      0.00
   -9   25   38      2.48      0.00
  -10   25   37     24.24      0.00
  -11   25   36    -10.36      0.00
  -12   25   35      7.92      0.00
  -13   25   34      7.51      0.00
  -14   25   33      9.49      0.00
  -15   25   32     20.90      0.00
  -16   25   31     10.90      0.00
  -17   25   30    -17.28      0.00
  -18   25   29    -27.21      0.00
  -19   25   28     -1.52      0.00
  -20   25   27      8.45      0.00
  -21   25   26    -12.99      0.00
  -22   25   25    -18.15      0.00
  -23   25   24    -52.54      0.00
  -25   25   22     14.35      0.00
  -25   26   21     32.63      0.00
  -25   27   20     -2.46      0.00
  -25   28   19     10.31      0.00
  -25   29   18      6.10      0.00
  -25   30   17    -16.10      0.00
  -25   31   16      0.61      0.00
  -25   32   15    -36.81      0.00
  -25   33   14     29.25      0.00
  -25   34   13     19.45      0.00
  -25   35   12     10.15      0.00
  -25   36   11     -5.06      0.00
  -25   37   10    -18.10      0.00
  -25   38    9    -22.28      0.00
  -25   39    8    -12.63      0.00
  -25   40    7      6.03      0.00
  -25   41    6     -2.32      0.00
  -25   42    5      9.96      0.00
  -25   43    4    -14.76      0.00
  -25   45    2     -9.05      0.00
  -25   46    1      3.53      0.00
  -22   47    0     -9.85      0.00
  -23   48    1      9.11      0.00
  -24   49    2      4.47      0.00
  -25   50    3      8.37      0.00
  -26   51    4     -3.05      0.00
  -27   52    5      2.89      0.00
  -28   53    6     -7.54      0.00
  -29   54    7    -18.75      0.00
  -30   55    8     -5.89      0.00
  -31   56    9     -1.70      0.00
  -32   57   10     12.32      0.00
  -33   58   11    -17.85      0.00
   -1   24   44     -7.02      0.00
   -2   24   43     -7.41      0.00
   -3   24   42      9.14      0.00
   -4   24   41     -5.10      0.00
   -5   24   40    -25.81      0.00
   -6   24   39    -19.83      0.00
   -7   24   38     18.48      0.00
   -8   24   37     21.97      0.00
   -9   24   36    -24.04      0.00
  -10   24   35    -32.53      0.00
  -11   24   34     10.69      0.00
  -12   24   33    -10.66      0.00
  -13   24   32    -28.56      0.00
  -14   24   31     11.30      0.00
  -15   24   30    -14.35      0.00
  -16   24   29     -1.80      0.00
  -17   24   28     -1.96      0.00
  -18   24   27     -6.56      0.00
  -19   24   26     14.83      0.00
  -20   24   25      3.42      0.00
  -21   24   24    -38.84      0.00
  -22   24   23     23.44      0.00
  -24   25   20     -2.35      0.00
  -24   26   19     47.50      0.00
  -24   27   18    -31.94      0.00
  -24   28   17     -3.86      0.00
  -24   29   16     55.82      0.00
  -24   30   15      2.41      0.00
  -24   31   14     17.58      0.00
  -24   32   13     23.96      0.00
  -24   33   12      4.65      0.00
  -24   34   11     32.58      0.00
  -24   35   10     -5.72      0.00
  -24   36    9      0.63      0.00
  -24   37    8     17.42      0.00
  -24   38    7     41.00      0.00
  -24   39    6     -9.78      0.00
  -24   40    5     -4.19      0.00
  -24   41    4     13.84      0.00
  -24   42    3      7.17      0.00
  -24   43    2     11.71      0.00
  -21   45    0      0.49      0.00
  -22   46    1     -7.61      0.00
  -23   47    2     -5.82      0.00
  -24   48    3    -11.91      0.00
  -25   49    4     -8.09      0.00
  -26   50    5     11.81      0.00
  -27   51    6      1.04      0.00
  -28   52    7    -10.99      0.00
  -29   53    8    -30.36      0.00
  -30   54    9     -0.21      0.00
  -31   55   10      6.04      0.00
  -32   56   11     -7.93      0.00
  -33   57   12      0.40      0.00
  -34   58   13     -5.13      0.00
   -1   23   42     14.76      0.00
   -2   23   41    -11.05      0.00
   -3   23   40     -3.98      0.00
   -4   23   39      7.88      0.00
   -5   23   38     -6.78      0.00
   -6   23   37     16.35      0.00
   -7   23   36     -7.97      0.00
   -8   23   35    -26.20      0.00
   -9   23   34     49.37      0.00
  -10   23   33     20.59      0.00
  -11   23   32     -7.97      0.00
  -12   23   31     10.62      0.00
  -13   23   30     10.56      0.00
  -14   23   29     26.18      0.00
  -15   23   28     -1.24      0.00
  -16   23   27     -9.74      0.00
  -17   23   26     18.49      0.00
  -18   23   25      5.81      0.00
  -19   23   24     -7.17      0.00
  -20   23   23    -34.44      0.00
  -21   23   22    -28.18      0.00
  -23   23   20     -5.20      0.00
  -23   24   19     -7.73      0.00
  -23   25   18    -40.03      0.00
  -23   26   17     -4.87      0.00
  -23   27   16     50.65      0.00
  -23   28   15     10.53      0.00
  -23   29   14     14.31      0.00
  -23   30   13     15.29      0.00
  -23   31   12     -9.93      0.00
  -23   32   11    -14.53      0.00
  -23   33   10    -17.02      0.00
  -23   34    9      5.61      0.00
  -23   35    8     18.31      0.00
  -23   36    7     68.08      0.00
  -23   37    6      2.93      0.00
  -23   38    5      0.39      0.00
  -23   39    4     -6.64      0.00
  -23   40    3      8.47      0.00
  -23   41    2     -2.01      0.00
  -23   42    1    -20.07      0.00
  -20   43    0      7.41      0.00
  -21   44    1     -4.85      0.00
  -22   45    2     -9.99      0.00
  -23   46    3    -14.51      0.00
  -24   47    4      1.94      0.00
  -25   48    5      7.07      0.00
  -26   49    6      8.55      0.00
  -27   50    7      7.60      0.00
  -28   51    8    -20.16      0.00
  -29   52    9     13.41      0.00
  -30   53   10     -2.51      0.00
  -31   54   11     12.35      0.00
  -32   55   12     13.22      0.00
  -33   56   13    -14.85      0.00
  -34   57   14      3.23      0.00
  -35   58   15      2.19      0.00
   -1   22   40    -44.69      0.00
   -2   22   39     -1.42      0.00
   -3   22   38     -9.66      0.00
   -4   22   37      4.50      0.00
   -5   22   36     -8.49      0.00
   -6   22   35     10.13      0.00
   -7   22   34     -2.94      0.00
   -8   22   33     32.00      0.00
   -9   22   32    -12.52      0.00
  -10   22   31     -9.91      0.00
  -11   22   30     -7.11      0.00
  -12   22   29    -18.87      0.00
  -13   22   28    -43.58      0.00
  -14   22   27      9.69      0.00
  -15   22   26    -12.51      0.00
  -16   22   25    -13.47      0.00
  -17   22   24     -4.52      0.00
  -18   22   23     -6.17      0.00
  -19   22   22      9.19      0.00
  -20   22   21     52.30      0.00
  -22   23   18      4.02      0.00
  -22   24   17    -22.29      0.00
  -22   25   16     -1.52      0.00
  -22   26   15     41.49      0.00
  -22   27   14     -0.13      0.00
  -22   28   13     31.39      0.00
  -22   29   12     -5.65      0.00
  -22   30   11    -13.54      0.00
  -22   31   10     15.29      0.00
  -22   32    9    -11.38      0.00
  -22   33    8    -24.99      0.00
  -22   34    7     32.62      0.00
  -22   35    6     -1.76      0.00
  -22   36    5     31.02      0.00
  -22   37    4     -5.98      0.00
  -22   38    3     14.35      0.00
  -22   39    2    -11.87      0.00
  -22   40    1    -48.29      0.00
  -19   41    0      1.97      0.00
  -20   42    1     10.36      0.00
  -21   43    2     -2.00      0.00
  -22   44    3      3.50      0.00
  -23   45    4     -0.40      0.00
  -24   46    5      1.37      0.00
  -25   47    6     -4.04      0.00
  -26   48    7      3.39      0.00
  -27   49    8     -5.79      0.00
  -28   50    9      6.48      0.00
  -29   51   10      3.31      0.00
  -30   52   11     -5.92      0.00
  -31   53   12      1.66      0.00
  -32   54   13      7.01      0.00
  -33   55   14     -1.44      0.00
  -34   56   15    -12.80      0.00
  -35   57   16     22.32      0.00
   -1   21   38     -8.60      0.00
   -2   21   37    -14.92      0.00
   -3   21   36      3.77      0.00
   -4   21   35    -21.64      0.00
   -5   21   34     -8.43      0.00
   -6   21   33     23.40      0.00
   -7   21   32    -32.11      0.00
   -8   21   31     37.32      0.00
   -9   21   30    -30.40      0.00
  -10   21   29      5.15      0.00
  -11   21   28    -13.45      0.00
  -12   21   27     -0.71      0.00
  -13   21   26    -16.37      0.00
  -14   21   25     -3.26      0.00
  -15   21   24    -44.71      0.00
  -16   21   23     29.96      0.00
  -17   21   22     49.91      0.00
  -18   21   21      7.42      0.00
  -19   21   20    -16.21      0.00
  -21   21   18     67.17      0.00
  -21   22   17    -20.38      0.00
  -21   23   16     -7.52      0.00
  -21   24   15    -31.72      0.00
  -21   25   14    -24.64      0.00
  -21   26   13    -19.59      0.00
  -21   27   12     24.70      0.00
  -21   28   11    -22.24      0.00
  -21   29   10     25.12      0.00
  -21   30    9     17.76      0.00
  -21   31    8      3.32      0.00
  -21   32    7     -7.63      0.00
  -21   33    6      8.76      0.00
  -21   34    5     44.12      0.00
  -21   35    4     23.68      0.00
  -21   36    3     12.75      0.00
  -21   37    2     -1.69      0.00
  -21   38    1    -24.29      0.00
  -18   39    0    -13.86      0.00
  -19   40    1     12.15      0.00
  -20   41    2     -1.58      0.00
  -21   42    3     -2.94      0.00
  -22   43    4     -7.15      0.00
  -23   44    5    -14.42      0.00
  -24   45    6    -12.39      0.00
  -25   46    7     -1.86      0.00
  -26   47    8     -2.33      0.00
  -27   48    9     13.80      0.00
  -28   49   10     12.37      0.00
  -29   50   11     11.02      0.00
  -30   51   12      6.63      0.00
  -31   52   13      4.22      0.00
  -32   53   14     12.89      0.00
  -33   54   15      2.68      0.00
  -34   55   16     21.66      0.00
  -35   56   17      6.33      0.00
  -36   57   18      2.05      0.00
  -26   46   63     15.32      0.00
   -1   20   36    -23.04      0.00
   -2   20   35    -19.99      0.00
   -3   20   34     30.92      0.00
   -4   20   33     -3.71      0.00
   -5   20   32     47.63      0.00
   -6   20   31    -10.52      0.00
   -7   20   30    -21.44      0.00
   -8   20   29     27.91      0.00
   -9   20   28     -6.18      0.00
  -10   20   27     44.88      0.00
  -11   20   26    -30.65      0.00
  -12   20   25      2.11      0.00
  -13   20   24    -40.46      0.00
  -14   20   23      4.74      0.00
  -15   20   22     -2.19      0.00
  -16   20   21     40.85      0.00
  -17   20   20     10.58      0.00
  -18   20   19      0.23      0.00
  -20   21   16     -6.70      0.00
  -20   22   15    -21.67      0.00
  -20   23   14      4.06      0.00
  -20   24   13     40.50      0.00
  -20   25   12     -8.88      0.00
  -20   26   11    -15.71      0.00
  -20   27   10    -58.23      0.00
  -20   28    9     27.47      0.00
  -20   29    8    -13.52      0.00
  -20   30    7     -6.01      0.00
  -20   31    6    -19.75      0.00
  -20   32    5     15.87      0.00
  -20   33    4     -8.18      0.00
  -20   34    3      2.40      0.00
  -20   35    2     10.45      0.00
  -20   36    1     10.38      0.00
  -17   37    0     -2.80      0.00
  -18   38    1      8.05      0.00
  -19   39    2     -4.57      0.00
  -20   40    3      0.30      0.00
  -21   41    4     -3.29      0.00
  -22   42    5    -23.30      0.00
  -24   44    7      7.77      0.00
  -25   45    8      8.47      0.00
  -26   46    9     46.12      0.00
  -27   47   10      9.15      0.00
  -28   48   11     10.00      0.00
  -29   49   12     10.15      0.00
  -30   50   13      0.37      0.00
  -31   51   14    -18.24      0.00
  -32   52   15      0.73      0.00
  -33   53   16     16.86      0.00
  -34   54   17     10.42      0.00
  -35   55   18     -6.48      0.00
  -36   56   19      1.37      0.00
  -37   57   20    -27.33      0.00
  -14   33   49     -3.18      0.00
   -1   19   34    -40.14      0.00
   -2   19   33     13.89      0.00
   -3   19   32     25.03      0.00
   -4   19   31    -14.93      0.00
   -5   19   30    -37.19      0.00
   -6   19   29    -26.68      0.00
   -7   19   28      1.15      0.00
   -8   19   27    -12.71      0.00
   -9   19   26     29.01      0.00
  -10   19   25      3.92      0.00
  -11   19   24    -14.28      0.00
  -12   19   23     -3.06      0.00
  -13   19   22      8.25      0.00
  -14   19   21     44.23      0.00
  -15   19   20     -3.42      0.00
  -16   19   19     -6.26      0.00
  -17   19   18     53.94      0.00
  -19   19   16      5.17      0.00
  -19   20   15     78.08      0.00
  -19   21   14    -35.00      0.00
  -19   22   13      1.18      0.00
  -19   23   12    -29.28      0.00
  -19   24   11     25.34      0.00
  -19   25   10     -0.64      0.00
  -19   26    9    -12.70      0.00
  -19   27    8     -2.74      0.00
  -19   28    7     10.22      0.00
  -19   29    6    -40.51      0.00
  -19   30    5     -2.65      0.00
  -19   31    4     19.14      0.00
  -19   32    3     -2.97      0.00
  -19   33    2     13.01      0.00
  -19   34    1      9.87      0.00
  -16   35    0      9.84      0.00
  -17   36    1      7.08      0.00
  -18   37    2    -13.99      0.00
  -19   38    3     -5.95      0.00
  -20   39    4      6.43      0.00
  -21   40    5    -13.73      0.00
  -22   41    6      5.84      0.00
  -23   42    7    -17.77      0.00
  -24   43    8      7.87      0.00
  -25   44    9      8.73      0.00
  -26   45   10     -0.57      0.00
  -27   46   11     -5.41      0.00
  -28   47   12      3.85      0.00
  -29   48   13     10.99      0.00
  -30   49   14      8.52      0.00
  -31   50   15    -16.76      0.00
  -32   51   16    -11.47      0.00
  -33   52   17     39.17      0.00
  -34   53   18    -11.87      0.00
  -35   54   19     -7.18      0.00
  -36   55   20     -0.89      0.00
  -37   56   21     -0.90      0.00
   -1   18   32    -27.42      0.00
   -2   18   31     67.58      0.00
   -3   18   30    -75.35      0.00
   -4   18   29     30.39      0.00
   -5   18   28    -71.47      0.00
   -6   18   27     -5.84      0.00
   -7   18   26     10.63      0.00
   -8   18   25     22.23      0.00
   -9   18   24     28.94      0.00
  -10   18   23      3.84      0.00
  -11   18   22     11.47      0.00
  -12   18   21    -22.83      0.00
  -13   18   20    -55.67      0.00
  -14   18   19    -14.65      0.00
  -15   18   18      4.85      0.00
  -16   18   17    -19.95      0.00
  -18   19   14     -1.62      0.00
  -18   20   13    -62.56      0.00
  -18   21   12     12.55      0.00
  -18   22   11     -0.59      0.00
  -18   23   10     47.65      0.00
  -18   24    9    -44.23      0.00
  -18   25    8     -6.55      0.00
  -18   26    7      7.56      0.00
  -18   27    6    -68.59      0.00
  -18   28    5    -27.23      0.00
  -18   29    4      1.27      0.00
  -18   30    3      2.93      0.00
  -18   31    2    -24.80      0.00
  -18   32    1      6.32      0.00
  -15   33    0     -4.36      0.00
  -16   34    1     11.74      0.00
  -17   35    2     -8.28      0.00
  -18   36    3    -18.85      0.00
  -19   37    4      2.97      0.00
  -20   38    5     20.84      0.00
  -21   39    6     -9.73      0.00
  -22   40    7     -9.40      0.00
  -23   41    8    -13.26      0.00
  -24   42    9     -1.55      0.00
  -25   43   10     -0.77      0.00
  -26   44   11      4.76      0.00
  -27   45   12     12.76      0.00
  -28   46   13     12.87      0.00
  -29   47   14     10.87      0.00
  -30   48   15     -3.33      0.00
  -31   49   16    -31.68      0.00
  -32   50   17     21.14      0.00
  -33   51   18     -7.26      0.00
  -34   52   19    -15.76      0.00
  -35   53   20      0.05      0.00
  -36   54   21      3.99      0.00
  -37   55   22      0.71      0.00
  -38   56   23     16.87      0.00
   -1   17   30    -32.74      0.00
   -2   17   29     49.99      0.00
   -3   17   28    -91.23      0.00
   -4   17   27     33.82      0.00
   -5   17   26    -29.65      0.00
   -6   17   25     12.68      0.00
   -7   17   24    -18.24      0.00
   -8   17   23     45.04      0.00
   -9   17   22    -48.34      0.00
  -10   17   21    -34.63      0.00
  -11   17   20    -46.46      0.00
  -12   17   19     62.45      0.00
  -13   17   18      1.73      0.00
  -14   17   17     -1.32      0.00
  -15   17   16      7.00      0.00
  -17   17   14    124.40      0.00
  -17   18   13    -18.41      0.00
  -17   19   12     -0.06      0.00
  -17   20   11    -29.42      0.00
  -17   21   10     -1.48      0.00
  -17   22    9    -37.12      0.00
  -17   23    8     17.12      0.00
  -17   24    7    104.31      0.00
  -17   25    6     -6.99      0.00
  -17   26    5      2.36      0.00
  -17   27    4    -17.20      0.00
  -17   28    3     18.97      0.00
  -17   29    2    -32.78      0.00
  -17   30    1    -11.48      0.00
  -14   31    0     12.75      0.00
  -15   32    1     11.34      0.00
  -16   33    2     -7.38      0.00
  -17   34    3      8.03      0.00
  -18   35    4      0.33      0.00
  -19   36    5    -11.26      0.00
  -20   37    6      9.76      0.00
  -21   38    7      7.72      0.00
  -22   39    8    -22.24      0.00
  -23   40    9      6.86      0.00
  -24   41   10     11.12      0.00
  -25   42   11    -10.57      0.00
  -26   43   12     -4.68      0.00
  -27   44   13     -6.11      0.00
  -28   45   14     -7.68      0.00
  -29   46   15     -5.50      0.00
  -30   47   16     -1.71      0.00
  -31   48   17     30.36      0.00
  -32   49   18    -11.01      0.00
  -33   50   19    -11.03      0.00
  -34   51   20     -1.39      0.00
  -35   52   21     10.40      0.00
  -36   53   22     20.48      0.00
  -37   54   23      1.94      0.00
  -38   55   24      3.17      0.00
   -1   16   28      7.34      0.00
   -2   16   27     -1.44      0.00
   -3   16   26     25.93      0.00
   -4   16   25     15.22      0.00
   -5   16   24    -24.08      0.00
   -6   16   23     62.73      0.00
   -7   16   22    -28.99      0.00
   -8   16   21    -28.44      0.00
   -9   16   20     16.60      0.00
  -10   16   19     23.46      0.00
  -11   16   18    -81.09      0.00
  -12   16   17     36.52      0.00
  -13   16   16    -26.98      0.00
  -14   16   15     68.28      0.00
  -16   17   12   -123.22      0.00
  -16   18   11     11.71      0.00
  -16   19   10     -8.98      0.00
  -16   20    9     25.16      0.00
  -16   21    8      0.79      0.00
  -16   22    7     54.39      0.00
  -16   23    6    -31.37      0.00
  -16   24    5     -1.51      0.00
  -16   25    4    -30.98      0.00
  -16   26    3    -42.32      0.00
  -16   27    2    -23.97      0.00
  -16   28    1    -47.50      0.00
  -13   29    0     32.23      0.00
  -14   30    1      4.13      0.00
  -15   31    2     11.90      0.00
  -16   32    3      3.23      0.00
  -17   33    4     -5.20      0.00
  -18   34    5    -25.66      0.00
  -19   35    6      7.98      0.00
  -20   36    7      2.70      0.00
  -21   37    8     -1.63      0.00
  -22   38    9    -14.99      0.00
  -23   39   10     12.22      0.00
  -24   40   11     -0.19      0.00
  -25   41   12     -4.62      0.00
  -26   42   13     -7.33      0.00
  -27   43   14    -12.46      0.00
  -28   44   15     -2.10      0.00
  -29   45   16      8.41      0.00
  -30   46   17      6.56      0.00
  -31   47   18      2.62      0.00
  -32   48   19    -34.26      0.00
  -33   49   20     -9.02      0.00
  -34   50   21      1.49      0.00
  -35   51   22      0.17      0.00
  -36   52   23     -9.58      0.00
  -37   53   24      2.07      0.00
  -38   54   25     -5.30      0.00
  -39   55   26    -16.58      0.00
   -1   15   26     39.95      0.00
   -2   15   25     42.14      0.00
   -3   15   24     23.95      0.00
   -4   15   23     10.72      0.00
   -5   15   22     12.31      0.00
   -6   15   21      0.05      0.00
   -7   15   20    -48.93      0.00
   -8   15   19    -27.18      0.00
   -9   15   18    -46.65      0.00
  -10   15   17     26.62      0.00
  -11   15   16     39.08      0.00
  -12   15   15     23.12      0.00
  -13   15   14      5.30      0.00
  -15   15   12   -299.52      0.00
  -15   16   11      2.70      0.00
  -15   17   10      9.26      0.00
  -15   18    9     38.20      0.00
  -15   19    8    -77.62      0.00
  -15   20    7     30.89      0.00
  -15   21    6     39.04      0.00
  -15   22    5     66.05      0.00
  -15   23    4    -30.17      0.00
  -15   24    3    -52.00      0.00
  -15   25    2     39.35      0.00
  -15   26    1    -63.58      0.00
  -12   27    0     34.51      0.00
  -13   28    1     17.73      0.00
  -14   29    2     19.37      0.00
  -15   30    3      5.87      0.00
  -16   31    4     -9.14      0.00
  -17   32    5      5.51      0.00
  -18   33    6      9.73      0.00
  -19   34    7     14.02      0.00
  -20   35    8     -2.53      0.00
  -21   36    9    -10.02      0.00
  -22   37   10     -6.64      0.00
  -23   38   11     -0.64      0.00
  -24   39   12     16.44      0.00
  -25   40   13     13.76      0.00
  -26   41   14    -23.87      0.00
  -27   42   15     21.98      0.00
  -28   43   16     -4.93      0.00
  -29   44   17    -14.37      0.00
  -30   45   18      1.89      0.00
  -31   46   19    -13.13      0.00
  -32   47   20      0.48      0.00
  -33   48   21      2.01      0.00
  -34   49   22      5.23      0.00
  -35   50   23     -0.70      0.00
  -36   51   24     10.72      0.00
  -37   52   25      9.81      0.00
  -38   53   26     -3.54      0.00
  -39   54   27     18.78      0.00
  -40   55   28      3.94      0.00
   -1   14   24     55.54      0.00
   -2   14   23     -3.81      0.00
   -3   14   22    -22.80      0.00
   -4   14   21     25.84      0.00
   -5   14   20    -26.78      0.00
   -6   14   19    -55.36      0.00
   -7   14   18     -2.57      0.00
   -8   14   17     76.70      0.00
   -9   14   16    -18.83      0.00
  -10   14   15    -47.42      0.00
  -11   14   14    -77.36      0.00
  -12   14   13    -12.46      0.00
  -14   15   10     42.67      0.00
  -14   16    9    103.48      0.00
  -14   17    8    -95.82      0.00
  -14   18    7     66.39      0.00
  -14   19    6    -41.44      0.00
  -14   20    5      6.93      0.00
  -14   21    4    -55.32      0.00
  -14   23    2     74.31      0.00
  -14   24    1    -49.73      0.00
  -11   25    0     10.23      0.00
  -12   26    1     50.32      0.00
  -13   27    2    -12.05      0.00
  -14   28    3      7.91      0.00
  -15   29    4     32.42      0.00
  -16   30    5    -22.82      0.00
  -17   31    6     -1.05      0.00
  -18   32    7      3.45      0.00
  -19   33    8     10.59      0.00
  -20   34    9    -11.73      0.00
  -21   35   10     27.25      0.00
  -22   36   11    -14.18      0.00
  -23   37   12     -3.95      0.00
  -24   38   13     36.76      0.00
  -25   39   14     19.40      0.00
  -26   40   15     14.84      0.00
  -28   42   17     17.92      0.00
  -29   43   18    -16.60      0.00
  -30   44   19     -2.95      0.00
  -31   45   20     -0.58      0.00
  -32   46   21      2.63      0.00
  -33   47   22    -17.63      0.00
  -34   48   23      2.01      0.00
  -35   49   24     -4.85      0.00
  -36   50   25     -9.34      0.00
  -37   51   26     16.76      0.00
  -38   52   27     20.33      0.00
  -39   53   28      5.59      0.00
  -40   54   29      5.24      0.00
   -1   13   22     12.62      0.00
   -2   13   21    -55.38      0.00
   -3   13   20    -28.33      0.00
   -4   13   19      0.81      0.00
   -5   13   18     53.22      0.00
   -6   13   17    -12.48      0.00
   -7   13   16     51.43      0.00
   -8   13   15    -85.29      0.00
   -9   13   14    -35.65      0.00
  -10   13   13    -66.18      0.00
  -11   13   12     54.03      0.00
  -13   13   10     -7.09      0.00
  -13   14    9     55.68      0.00
  -13   15    8    -33.92      0.00
  -13   16    7     67.53      0.00
  -13   17    6     25.91      0.00
  -13   18    5     26.01      0.00
  -13   19    4     28.51      0.00
  -13   20    3    -46.22      0.00
  -13   21    2    -15.30      0.00
  -10   23    0    -29.50      0.00
  -11   24    1     24.46      0.00
  -12   25    2      1.86      0.00
  -13   26    3     11.87      0.00
  -14   27    4      6.44      0.00
  -15   28    5      9.09      0.00
  -16   29    6    -30.81      0.00
  -17   30    7     -5.44      0.00
  -18   31    8      4.29      0.00
  -19   32    9     25.38      0.00
  -20   33   10     23.66      0.00
  -21   34   11      1.53      0.00
  -22   35   12      9.36      0.00
  -23   36   13     -6.87      0.00
  -24   37   14     18.08      0.00
  -25   38   15      8.69      0.00
  -26   39   16      1.83      0.00
  -27   40   17     14.53      0.00
  -28   41   18     14.42      0.00
  -29   42   19     -4.10      0.00
  -30   43   20    -26.46      0.00
  -31   44   21      7.19      0.00
  -32   45   22     -7.86      0.00
  -33   46   23    -16.19      0.00
  -34   47   24     -1.50      0.00
  -35   48   25     12.99      0.00
  -36   49   26      2.49      0.00
  -37   50   27      6.08      0.00
  -38   51   28     23.01      0.00
  -39   52   29    -20.12      0.00
  -40   53   30     -6.87      0.00
  -41   54   31      1.64      0.00
   -1   12   20    -96.29      0.00
   -2   12   19     22.89      0.00
   -3   12   18    129.84      0.00
   -4   12   17      3.47      0.00
   -5   12   16     -4.65      0.00
   -6   12   15    -75.92      0.00
   -7   12   14    -46.85      0.00
   -8   12   13    -41.82      0.00
   -9   12   12    -27.65      0.00
  -10   12   11    -78.52      0.00
  -12   13    8     18.94      0.00
  -12   14    7    -41.82      0.00
  -12   15    6     45.70      0.00
  -12   16    5    -39.50      0.00
  -12   17    4     14.68      0.00
  -12   18    3     -7.11      0.00
  -12   19    2    -45.88      0.00
  -12   20    1     33.22      0.00
   -9   21    0     35.30      0.00
  -10   22    1     10.41      0.00
  -11   23    2     27.85      0.00
  -12   24    3     47.46      0.00
  -13   25    4     12.29      0.00
  -14   26    5     35.16      0.00
  -15   27    6      8.35      0.00
  -16   28    7     -6.17      0.00
  -17   29    8     -6.56      0.00
  -18   30    9     -6.80      0.00
  -19   31   10    -10.01      0.00
  -20   32   11      2.98      0.00
  -21   33   12     10.39      0.00
  -22   34   13    -17.97      0.00
  -23   35   14    -11.08      0.00
  -24   36   15     12.94      0.00
  -25   37   16      4.96      0.00
  -26   38   17     29.37      0.00
  -27   39   18     -3.64      0.00
  -28   40   19    -23.20      0.00
  -29   41   20      3.45      0.00
  -30   42   21    -31.34      0.00
  -31   43   22     12.61      0.00
  -32   44   23    -17.27      0.00
  -33   45   24      8.47      0.00
  -34   46   25      4.33      0.00
  -35   47   26    -10.52      0.00
  -36   48   27     -0.66      0.00
  -37   49   28     -6.83      0.00
  -38   50   29    -12.48      0.00
  -39   51   30     -9.47      0.00
  -40   52   31      2.13      0.00
  -41   53   32     19.74      0.00
   -1   11   18     17.40      0.00
   -2   11   17    -27.83      0.00
   -3   11   16      0.60      0.00
   -4   11   15    -46.09      0.00
   -5   11   14     13.34      0.00
   -6   11   13      0.09      0.00
   -7   11   12   -101.09      0.00
   -8   11   11      8.51      0.00
   -9   11   10    -28.59      0.00
  -11   11    8    141.62      0.00
  -11   12    7     25.84      0.00
  -11   13    6     91.29      0.00
  -11   14    5     -2.19      0.00
  -11   15    4   -117.53      0.00
  -11   16    3     -3.61      0.00
  -11   17    2     37.72      0.00
  -11   18    1    -39.57      0.00
   -8   19    0     36.01      0.00
   -9   20    1    -45.15      0.00
  -10   21    2     -0.32      0.00
  -11   22    3     48.32      0.00
  -12   23    4    -34.68      0.00
  -13   24    5     26.40      0.00
  -14   25    6    -30.55      0.00
  -15   26    7     12.27      0.00
  -16   27    8    -41.88      0.00
  -17   28    9    -11.49      0.00
  -18   29   10    -49.35      0.00
  -19   30   11     13.36      0.00
  -20   31   12    -18.19      0.00
  -21   32   13    -44.64      0.00
  -22   33   14     41.93      0.00
  -23   34   15    -12.75      0.00
  -24   35   16    -21.10      0.00
  -25   36   17      9.11      0.00
  -26   37   18    -54.35      0.00
  -27   38   19    -22.58      0.00
  -28   39   20      9.49      0.00
  -29   40   21     -7.04      0.00
  -30   41   22      3.50      0.00
  -31   42   23    -11.24      0.00
  -32   43   24     12.69      0.00
  -33   44   25    -17.06      0.00
  -34   45   26      9.22      0.00
  -35   46   27     -7.52      0.00
  -36   47   28     -8.18      0.00
  -37   48   29     -2.99      0.00
  -38   49   30      6.80      0.00
  -39   50   31      1.53      0.00
  -40   51   32     -1.73      0.00
  -41   52   33     15.29      0.00
   -1   10   16     51.54      0.00
   -2   10   15    142.80      0.00
   -3   10   14     88.22      0.00
   -4   10   13     70.18      0.00
   -5   10   12    -97.98      0.00
   -6   10   11     -2.30      0.00
   -7   10   10    -37.08      0.00
   -8   10    9      5.19      0.00
  -10   11    6    -18.70      0.00
  -10   12    5    207.10      0.00
  -10   13    4    -67.90      0.00
  -10   14    3    123.93      0.00
  -10   15    2    145.25      0.00
  -10   16    1    -94.25      0.00
   -7   17    0      7.04      0.00
   -8   18    1    -74.52      0.00
   -9   19    2     50.36      0.00
  -10   20    3     77.50      0.00
  -11   21    4     -1.27      0.00
  -12   22    5    -61.78      0.00
  -13   23    6     38.23      0.00
  -14   24    7    -23.62      0.00
  -15   25    8    -27.72      0.00
  -16   26    9    -11.51      0.00
  -17   27   10     12.35      0.00
  -18   28   11    -52.38      0.00
  -19   29   12      9.46      0.00
  -20   30   13    -37.96      0.00
  -21   31   14     -1.89      0.00
  -22   32   15     -4.91      0.00
  -23   33   16    -11.94      0.00
  -24   34   17    -18.08      0.00
  -25   35   18    -33.44      0.00
  -26   36   19     20.87      0.00
  -27   37   20     16.88      0.00
  -28   38   21     -9.54      0.00
  -29   39   22     -6.08      0.00
  -30   40   23    -14.94      0.00
  -31   41   24    -11.49      0.00
  -32   42   25      0.24      0.00
  -33   43   26      6.11      0.00
  -34   44   27    -10.10      0.00
  -35   45   28    -12.00      0.00
  -36   46   29    -11.46      0.00
  -37   47   30     17.26      0.00
  -38   48   31    -13.33      0.00
  -39   49   32     -5.61      0.00
  -40   50   33     -9.35      0.00
  -41   51   34     10.62      0.00
  -42   52   35    -14.17      0.00
   -1    9   14    -62.73      0.00
   -2    9   13    105.11      0.00
   -3    9   12    -75.13      0.00
   -4    9   11    -50.81      0.00
   -5    9   10    -59.95      0.00
   -6    9    9    147.95      0.00
   -7    9    8    190.03      0.00
   -9    9    6    -58.74      0.00
   -9   10    5     76.08      0.00
   -9   11    4     72.34      0.00
   -9   12    3     81.48      0.00
   -9   13    2    179.94      0.00
   -9   14    1    -72.61      0.00
   -6   15    0     65.32      0.00
   -7   16    1     33.32      0.00
   -8   17    2     51.46      0.00
   -9   18    3     76.46      0.00
  -10   19    4     69.46      0.00
  -11   20    5   -124.62      0.00
  -13   22    7     -9.24      0.00
  -14   23    8    -52.38      0.00
  -15   24    9      0.55      0.00
  -16   25   10     55.61      0.00
  -17   26   11    -46.27      0.00
  -18   27   12     31.16      0.00
  -19   28   13     12.27      0.00
  -20   29   14     -4.87      0.00
  -21   30   15    -17.06      0.00
  -22   31   16     21.22      0.00
  -23   32   17     10.64      0.00
  -24   33   18    -22.12      0.00
  -25   34   19     34.88      0.00
  -26   35   20      4.04      0.00
  -27   36   21    -25.78      0.00
  -28   37   22    -12.02      0.00
  -29   38   23      2.59      0.00
  -30   39   24     21.88      0.00
  -31   40   25      3.00      0.00
  -32   41   26     19.14      0.00
  -33   42   27      4.26      0.00
  -34   43   28    -41.18      0.00
  -35   44   29      6.61      0.00
  -36   45   30     -7.03      0.00
  -37   46   31     -3.55      0.00
  -38   47   32     -0.91      0.00
  -39   48   33     -1.67      0.00
  -40   49   34      3.12      0.00
  -41   50   35    -15.19      0.00
  -42   51   36    -14.35      0.00
   -1    8   12    -32.50      0.00
   -2    8   11     63.55      0.00
   -3    8   10    -33.88      0.00
   -4    8    9   -105.81      0.00
   -5    8    8     92.11      0.00
   -6    8    7   -125.05      0.00
   -8    9    4    297.85      0.00
   -8   10    3    102.68      0.00
   -8   11    2     30.04      0.00
   -8   12    1   -120.59      0.00
   -5   13    0     -1.31      0.00
   -6   14    1    -79.52      0.00
   -7   15    2      4.15      0.00
   -8   16    3     21.78      0.00
   -9   17    4      1.44      0.00
  -10   18    5   -116.34      0.00
  -11   19    6    -27.43      0.00
  -12   20    7     -8.62      0.00
  -13   21    8     69.21      0.00
  -14   22    9      1.97      0.00
  -15   23   10     56.87      0.00
  -16   24   11     -6.11      0.00
  -17   25   12     -5.78      0.00
  -18   26   13    -18.99      0.00
  -19   27   14      2.36      0.00
  -20   28   15     15.95      0.00
  -21   29   16     -4.42      0.00
  -22   30   17    -12.24      0.00
  -23   31   18     -7.54      0.00
  -24   32   19      0.55      0.00
  -25   33   20     19.65      0.00
  -26   34   21    -31.86      0.00
  -27   35   22     21.02      0.00
  -28   36   23     10.35      0.00
  -29   37   24     16.30      0.00
  -30   38   25     -9.54      0.00
  -31   39   26     16.32      0.00
  -32   40   27     -4.54      0.00
  -33   41   28    -31.20      0.00
  -34   42   29     -7.49      0.00
  -35   43   30    -22.59      0.00
  -36   44   31     -3.16      0.00
  -37   45   32     -8.22      0.00
  -38   46   33      4.50      0.00
  -39   47   34      2.22      0.00
  -40   48   35    -23.24      0.00
  -41   49   36      3.89      0.00
  -42   50   37     11.99      0.00
  -43   51   38    -21.58      0.00
   -1    7   10     40.18      0.00
   -2    7    9   -122.19      0.00
   -3    7    8   -169.01      0.00
   -4    7    7    -69.33      0.00
   -5    7    6   -196.54      0.00
   -7    7    4    300.97      0.00
   -7    8    3    -90.40      0.00
   -7    9    2    -20.57      0.00
   -7   10    1   -111.86      0.00
   -4   11    0     37.02      0.00
   -5   12    1   -196.51      0.00
   -6   13    2     65.53      0.00
   -7   14    3     79.35      0.00
   -8   15    4    -70.68      0.00
   -9   16    5    -94.41      0.00
  -10   17    6      4.02      0.00
  -11   18    7     11.76      0.00
  -12   19    8     78.81      0.00
  -13   20    9     30.23      0.00
  -14   21   10    -19.38      0.00
  -15   22   11    -20.10      0.00
  -16   23   12    -33.19      0.00
  -17   24   13    -13.47      0.00
  -18   25   14     -3.34      0.00
  -19   26   15     64.06      0.00
  -20   27   16     18.60      0.00
  -21   28   17     -7.97      0.00
  -22   29   18     32.79      0.00
  -23   30   19     25.04      0.00
  -24   31   20     20.17      0.00
  -25   32   21    -19.29      0.00
  -26   33   22     19.81      0.00
  -27   34   23     -3.52      0.00
  -28   35   24    -17.85      0.00
  -29   36   25      2.52      0.00
  -30   37   26     13.91      0.00
  -31   38   27     -2.94      0.00
  -32   39   28      8.19      0.00
  -33   40   29      4.08      0.00
  -34   41   30     -9.32      0.00
  -35   42   31     -6.91      0.00
  -36   43   32     -3.67      0.00
  -37   44   33     -7.12      0.00
  -38   45   34     -1.77      0.00
  -39   46   35      6.26      0.00
  -40   47   36      8.79      0.00
  -41   48   37      9.10      0.00
  -42   49   38      6.72      0.00
  -43   50   39    -16.97      0.00
   -1    6    8     61.00      0.00
   -2    6    7    -52.30      0.00
   -3    6    6   -348.72      0.00
   -4    6    5     78.98      0.00
   -6    7    2   -140.49      0.00
   -6    8    1     67.54      0.00
   -3    9    0   -170.61      0.00
   -4   10    1   -109.26      0.00
   -5   11    2    144.41      0.00
   -6   12    3     66.83      0.00
   -7   13    4    -42.50      0.00
   -8   14    5    -36.82      0.00
   -9   15    6    -62.76      0.00
  -10   16    7     15.17      0.00
  -11   17    8    -37.85      0.00
  -12   18    9   -104.19      0.00
  -13   19   10    -26.20      0.00
  -14   20   11     -2.88      0.00
  -15   21   12    -26.72      0.00
  -16   22   13     -3.87      0.00
  -17   23   14     15.76      0.00
  -18   24   15      7.33      0.00
  -19   25   16    -42.97      0.00
  -20   26   17     14.43      0.00
  -21   27   18    -17.05      0.00
  -22   28   19     60.47      0.00
  -23   29   20    -28.49      0.00
  -24   30   21    -18.37      0.00
  -25   31   22    -32.60      0.00
  -26   32   23      2.81      0.00
  -27   33   24    -30.39      0.00
  -28   34   25     16.00      0.00
  -29   35   26     -1.59      0.00
  -30   36   27    -16.49      0.00
  -31   37   28      1.94      0.00
  -32   38   29      8.67      0.00
  -33   39   30     10.88      0.00
  -34   40   31     -4.42      0.00
  -35   41   32     -1.78      0.00
  -36   42   33    -18.36      0.00
  -37   43   34     -3.25      0.00
  -38   44   35     29.30      0.00
  -39   45   36      9.32      0.00
  -40   46   37      3.07      0.00
  -41   47   38     11.91      0.00
  -42   48   39      0.01      0.00
  -43   49   40     -8.85      0.00
   -1    5    6    -61.63      0.00
   -2    5    5     88.06      0.00
   -3    5    4    -32.40      0.00
   -5    5    2   -481.39      0.00
   -5    6    1     54.59      0.00
   -2    7    0    -79.08      0.00
   -3    8    1    125.06      0.00
   -4    9    2    -29.79      0.00
   -5   10    3    401.69      0.00
   -6   11    4    -24.40      0.00
   -7   12    5     56.71      0.00
   -8   13    6     18.39      0.00
   -9   14    7    -79.24      0.00
  -10   15    8    -47.47      0.00
  -11   16    9     92.84      0.00
  -12   17   10     -1.42      0.00
  -13   18   11    108.50      0.00
  -14   19   12     31.99      0.00
  -15   20   13     18.67      0.00
  -16   21   14     18.23      0.00
  -17   22   15     18.71      0.00
  -18   23   16      3.86      0.00
  -19   24   17     -7.13      0.00
  -20   25   18     34.11      0.00
  -21   26   19     68.27      0.00
  -22   27   20     12.10      0.00
  -23   28   21     30.36      0.00
  -24   29   22    -26.64      0.00
  -25   30   23      2.92      0.00
  -26   31   24     18.10      0.00
  -27   32   25      5.89      0.00
  -28   33   26     -1.19      0.00
  -29   34   27    -17.88      0.00
  -30   35   28     -4.17      0.00
  -31   36   29      2.96      0.00
  -32   37   30     19.91      0.00
  -33   38   31      6.52      0.00
  -34   39   32     18.19      0.00
  -35   40   33     -2.61      0.00
  -36   41   34     -0.50      0.00
  -37   42   35      9.69      0.00
  -38   43   36     13.81      0.00
  -39   44   37     -3.35      0.00
  -40   45   38    -16.78      0.00
  -41   46   39      8.59      0.00
  -42   47   40     10.45      0.00
  -43   48   41    -14.98      0.00
   -1    4    4   -165.71      0.00
   -1    5    0   -192.03      0.00
   -2    6    1    -37.89      0.00
   -3    7    2     79.71      0.00
   -4    8    3     22.91      0.00
   -5    9    4   -266.39      0.00
   -6   10    5     33.25      0.00
   -7   11    6   -162.63      0.00
   -8   12    7   -183.47      0.00
   -9   13    8     19.82      0.00
  -10   14    9    105.76      0.00
  -11   15   10     16.02      0.00
  -12   16   11     24.47      0.00
  -13   17   12    -85.34      0.00
  -14   18   13    -16.60      0.00
  -15   19   14    -58.65      0.00
  -16   20   15     21.44      0.00
  -17   21   16     -9.97      0.00
  -18   22   17     22.08      0.00
  -19   23   18     12.02      0.00
  -20   24   19     -3.57      0.00
  -21   25   20     -5.40      0.00
  -22   26   21     12.03      0.00
  -23   27   22    -13.53      0.00
  -24   28   23     -6.66      0.00
  -25   29   24     19.54      0.00
  -26   30   25     -1.01      0.00
  -27   31   26     10.39      0.00
  -28   32   27    -16.48      0.00
  -29   33   28      1.92      0.00
  -30   34   29     -7.99      0.00
  -31   35   30      0.75      0.00
  -32   36   31      0.62      0.00
  -33   37   32     11.97      0.00
  -34   38   33     16.25      0.00
  -35   39   34     -1.07      0.00
  -36   40   35    -12.44      0.00
  -37   41   36     -6.80      0.00
  -38   42   37     -0.26      0.00
  -39   43   38    -33.47      0.00
  -40   44   39      8.39      0.00
  -41   45   40     17.74      0.00
  -42   46   41     -5.44      0.00
  -43   47   42     -6.86      0.00
  -44   48   43    -22.42      0.00
   -2    5    2    338.71      0.00
   -3    6    3    309.99      0.00
   -4    7    4   -247.73      0.00
   -5    8    5   -143.24      0.00
   -6    9    6    105.48      0.00
   -7   10    7   -295.10      0.00
   -8   11    8    291.83      0.00
   -9   12    9    -34.39      0.00
  -10   13   10    -36.68      0.00
  -11   14   11    -32.07      0.00
  -12   15   12    -90.18      0.00
  -13   16   13    -44.79      0.00
  -14   17   14      8.88      0.00
  -15   18   15    -29.12      0.00
  -16   19   16     42.61      0.00
  -17   20   17     44.40      0.00
  -18   21   18     38.14      0.00
  -19   22   19      7.48      0.00
  -20   23   20     -1.13      0.00
  -21   24   21      5.69      0.00
  -22   25   22     47.56      0.00
  -23   26   23     22.63      0.00
  -24   27   24     10.96      0.00
  -25   28   25      6.79      0.00
  -26   29   26     -3.46      0.00
  -27   30   27     21.61      0.00
  -28   31   28     12.12      0.00
  -29   32   29    -11.19      0.00
  -30   33   30      5.96      0.00
  -31   34   31      7.12      0.00
  -32   35   32    -19.79      0.00
  -33   36   33    -15.42      0.00
  -34   37   34     12.30      0.00
  -35   38   35     -4.77      0.00
  -36   39   36    -15.67      0.00
  -37   40   37     -3.52      0.00
  -38   41   38    -13.75      0.00
  -39   42   39      6.75      0.00
  -40   43   40      7.01      0.00
  -41   44   41     12.53      0.00
  -42   45   42      4.33      0.00
  -43   46   43    -15.53      0.00
  -44   47   44     -2.80      0.00
   -3    3    6   -194.18      0.00
   -5    5    8   -341.55      0.00
   -7    7   10     80.11      0.00
   -9    9   12    -94.32      0.00
  -11   11   14     82.15      0.00
  -13   13   16    -72.53      0.00
  -15   15   18     -4.08      0.00
  -17   17   20     -4.81      0.00
  -19   19   22    -43.28      0.00
  -21   21   24    -31.86      0.00
  -23   23   26     13.79      0.00
  -25   25   28     -3.04      0.00
  -27   27   30     -9.38      0.00
  -29   29   32     19.42      0.00
  -31   31   34     -1.96      0.00
  -33   33   36    -43.55      0.00
  -35   35   38      5.86      0.00
  -37   37   40      3.85      0.00
  -39   39   42     -5.26      0.00
  -41   41   44     20.95      0.00
  -43   43   46     -1.25      0.00
  -45   45   48    -18.08      0.00
   -2    3    7   -232.16      0.00
   -3    4    8     33.69      0.00
   -4    5    9   -249.91      0.00
   -5    6   10    258.23      0.00
   -6    7   11    -33.04      0.00
   -7    8   12    -42.84      0.00
   -8    9   13    -89.15      0.00
   -9   10   14    302.43      0.00
  -10   11   15     25.44      0.00
  -11   12   16     35.04      0.00
  -12   13   17      2.25      0.00
  -13   14   18     50.67      0.00
  -14   15   19    -68.32      0.00
  -15   16   20     10.68      0.00
  -16   17   21    162.46      0.00
  -17   18   22     -1.16      0.00
  -18   19   23     14.83      0.00
  -19   20   24     -2.49      0.00
  -20   21   25    -13.88      0.00
  -21   22   26     48.96      0.00
  -22   23   27     24.41      0.00
  -23   24   28     28.04      0.00
  -24   25   29     14.30      0.00
  -25   26   30     -8.16      0.00
  -26   27   31    -11.21      0.00
  -27   28   32    -13.15      0.00
  -28   29   33      8.89      0.00
  -29   30   34    -27.47      0.00
  -30   31   35     17.53      0.00
  -31   32   36    -21.05      0.00
  -32   33   37     12.20      0.00
  -33   34   38    -15.31      0.00
  -34   35   39    -15.79      0.00
  -35   36   40      4.57      0.00
  -36   37   41      6.33      0.00
  -37   38   42     15.52      0.00
  -38   39   43      1.18      0.00
  -39   40   44     -3.31      0.00
  -40   41   45     -1.46      0.00
  -41   42   46     -6.38      0.00
  -42   43   47     12.58      0.00
  -43   44   48     -3.66      0.00
  -44   45   49     -5.20      0.00
   -2    4    3    646.58      0.00
   -2    4    9    205.31      0.00
   -3    5   10    104.39      0.00
   -4    6   11    239.93      0.00
   -5    7   12    -32.95      0.00
   -6    8   13   -131.76      0.00
   -7    9   14     78.16      0.00
   -8   10   15     -4.63      0.00
   -9   11   16    -53.24      0.00
  -10   12   17     34.85      0.00
  -11   13   18      2.01      0.00
  -12   14   19    -52.59      0.00
  -13   15   20    -26.48      0.00
  -14   16   21    129.79      0.00
  -15   17   22    -17.37      0.00
  -16   18   23    -32.73      0.00
  -17   19   24      9.62      0.00
  -18   20   25     -3.50      0.00
  -19   21   26     28.05      0.00
  -20   22   27     19.06      0.00
  -21   23   28      4.45      0.00
  -22   24   29     -3.85      0.00
  -23   25   30     -1.62      0.00
  -24   26   31     18.39      0.00
  -25   27   32     -2.49      0.00
  -26   28   33      1.41      0.00
  -27   29   34     -3.75      0.00
  -28   30   35    -23.45      0.00
  -29   31   36    -12.28      0.00
  -30   32   37     32.19      0.00
  -31   33   38     15.49      0.00
  -32   34   39     -9.60      0.00
  -33   35   40      1.00      0.00
  -34   36   41    -34.31      0.00
  -35   37   42     -6.26      0.00
  -36   38   43      5.30      0.00
  -37   39   44     13.65      0.00
  -38   40   45      9.15      0.00
  -39   41   46     -2.80      0.00
  -40   42   47     -2.98      0.00
  -41   43   48    -20.30      0.00
  -42   44   49      1.11      0.00
  -43   45   50     16.46      0.00
   -1    3    8     16.92      0.00
   -1    4   10   -177.39      0.00
   -2    5   11     29.05      0.00
   -3    6   12    303.83      0.00
   -4    7   13   -165.61      0.00
   -5    8   14     14.92      0.00
   -6    9   15     -5.15      0.00
   -7   10   16    -44.20      0.00
   -8   11   17    -30.91      0.00
   -9   12   18    -48.59      0.00
  -10   13   19    -44.14      0.00
  -11   14   20     10.21      0.00
  -12   15   21    -10.96      0.00
  -13   16   22    -19.31      0.00
  -14   17   23   -104.77      0.00
  -15   18   24      8.10      0.00
  -16   19   25    -29.03      0.00
  -17   20   26    -43.86      0.00
  -18   21   27      0.26      0.00
  -19   22   28     -9.33      0.00
  -20   23   29     -5.84      0.00
  -21   24   30      7.48      0.00
  -22   25   31    -23.13      0.00
  -23   26   32     -7.52      0.00
  -24   27   33    -16.02      0.00
  -25   28   34     24.20      0.00
  -26   29   35     -8.22      0.00
  -27   30   36      6.60      0.00
  -28   31   37     88.24      0.00
  -29   32   38     17.38      0.00
  -30   33   39     -4.95      0.00
  -31   34   40     -2.14      0.00
  -32   35   41     -5.02      0.00
  -33   36   42    -11.86      0.00
  -34   37   43     -5.25      0.00
  -35   38   44      9.38      0.00
  -36   39   45     -2.92      0.00
  -37   40   46     -3.49      0.00
  -38   41   47     -2.50      0.00
  -39   42   48     -5.55      0.00
  -40   43   49      9.34      0.00
  -41   44   50      9.92      0.00
  -42   45   51     -4.08      0.00
   -1    5   12     58.86      0.00
   -2    6   13    -63.98      0.00
   -3    7   14   -105.54      0.00
   -4    8   15     38.44      0.00
   -5    9   16     29.75      0.00
   -6   10   17     53.84      0.00
   -7   11   18    -84.01      0.00
   -8   12   19     58.27      0.00
   -9   13   20     91.51      0.00
  -10   14   21     49.10      0.00
  -11   15   22    -13.20      0.00
  -12   16   23    -15.64      0.00
  -13   17   24     16.34      0.00
  -14   18   25     12.65      0.00
  -15   19   26      3.19      0.00
  -16   20   27     43.46      0.00
  -17   21   28     15.06      0.00
  -18   22   29    -23.15      0.00
  -19   23   30      6.23      0.00
  -20   24   31    -36.74      0.00
  -21   25   32     10.51      0.00
  -22   26   33      2.14      0.00
  -23   27   34     -2.95      0.00
  -24   28   35     10.44      0.00
  -25   29   36     -5.28      0.00
  -26   30   37     59.93      0.00
  -27   31   38     10.09      0.00
  -28   32   39     -6.70      0.00
  -29   33   40      1.60      0.00
  -30   34   41     17.09      0.00
  -31   35   42      6.51      0.00
  -32   36   43      0.53      0.00
  -33   37   44     44.55      0.00
  -34   38   45      9.03      0.00
  -35   39   46      1.31      0.00
  -36   40   47      7.76      0.00
  -37   41   48      5.89      0.00
  -38   42   49     -6.67      0.00
  -39   43   50      1.88      0.00
  -40   44   51      3.59      0.00
  -41   45   52      1.97      0.00
   -1    6   14   -203.56      0.00
   -2    7   15    -38.96      0.00
   -3    8   16     75.32      0.00
   -4    9   17    219.41      0.00
   -5   10   18    -11.56      0.00
   -6   11   19     26.22      0.00
   -7   12   20    -43.19      0.00
   -8   13   21    -11.89      0.00
   -9   14   22      8.22      0.00
  -10   15   23     40.97      0.00
  -11   16   24     -5.26      0.00
  -12   17   25     17.47      0.00
  -13   18   26     48.08      0.00
  -15   20   28     54.22      0.00
  -16   21   29     -3.99      0.00
  -17   22   30     19.44      0.00
  -18   23   31     -3.89      0.00
  -19   24   32     -0.14      0.00
  -20   25   33     -3.89      0.00
  -21   26   34    -34.26      0.00
  -22   27   35     -1.58      0.00
  -23   28   36    -14.20      0.00
  -24   29   37      0.58      0.00
  -25   30   38     24.85      0.00
  -26   31   39     -0.52      0.00
  -27   32   40     -6.01      0.00
  -28   33   41     13.34      0.00
  -29   34   42    -11.35      0.00
  -30   35   43     -9.00      0.00
  -31   36   44     13.73      0.00
  -32   37   45      5.16      0.00
  -33   38   46      2.92      0.00
  -34   39   47     24.77      0.00
  -35   40   48     -2.66      0.00
  -36   41   49      1.12      0.00
  -37   42   50     -2.87      0.00
  -38   43   51      3.72      0.00
  -39   44   52     -2.77      0.00
  -40   45   53      6.33      0.00
   -1    7   16   -121.75      0.00
   -2    8   17     42.37      0.00
   -3    9   18    101.16      0.00
   -4   10   19    -36.44      0.00
   -5   11   20     35.66      0.00
   -6   12   21    -65.82      0.00
   -7   13   22    100.69      0.00
   -8   14   23     -5.17      0.00
   -9   15   24     14.41      0.00
  -10   16   25      9.42      0.00
  -11   17   26    -34.34      0.00
  -13   19   28     38.54      0.00
  -14   20   29      3.80      0.00
  -15   21   30     21.27      0.00
  -16   22   31     18.01      0.00
  -17   23   32     20.08      0.00
  -18   24   33    -29.20      0.00
  -19   25   34    -22.61      0.00
  -20   26   35    -14.71      0.00
  -21   27   36     12.15      0.00
  -22   28   37    -19.43      0.00
  -23   29   38      1.17      0.00
  -24   30   39     -3.16      0.00
  -25   31   40     -3.34      0.00
  -26   32   41     13.67      0.00
  -27   33   42     -3.14      0.00
  -28   34   43      3.29      0.00
  -29   35   44      7.37      0.00
  -30   36   45      0.17      0.00
  -31   37   46     -3.76      0.00
  -32   38   47     -1.03      0.00
  -33   39   48     -8.11      0.00
  -34   40   49     12.94      0.00
  -35   41   50      6.63      0.00
  -36   42   51     -9.23      0.00
  -37   43   52      1.99      0.00
  -38   44   53    -12.97      0.00
  -39   45   54     -3.65      0.00
   -1    8   18    -24.93      0.00
   -2    9   19    -72.92      0.00
   -3   10   20    -74.55      0.00
   -4   11   21     55.68      0.00
   -5   12   22     21.74      0.00
   -6   13   23     35.95      0.00
   -7   14   24    -38.45      0.00
   -8   15   25     46.95      0.00
   -9   16   26    -57.20      0.00
  -11   18   28     20.72      0.00
  -12   19   29     16.04      0.00
  -13   20   30     -0.89      0.00
  -14   21   31      7.26      0.00
  -15   22   32     10.97      0.00
  -16   23   33    -19.63      0.00
  -17   24   34    -23.27      0.00
  -18   25   35    -10.93      0.00
  -19   26   36      0.26      0.00
  -20   27   37      4.41      0.00
  -21   28   38      2.04      0.00
  -22   29   39     25.51      0.00
  -23   30   40      7.13      0.00
  -24   31   41    -11.36      0.00
  -25   32   42    -16.04      0.00
  -26   33   43     -2.35      0.00
  -27   34   44     -6.72      0.00
  -28   35   45      5.93      0.00
  -29   36   46     13.82      0.00
  -30   37   47     -3.82      0.00
  -31   38   48      4.83      0.00
  -32   39   49     -9.83      0.00
  -33   40   50      9.93      0.00
  -34   41   51      2.67      0.00
  -35   42   52     -5.27      0.00
  -36   43   53    -20.16      0.00
  -37   44   54    -13.23      0.00
  -38   45   55     21.78      0.00
  -14   22    3    -45.30      0.00
   -1    9   20    -15.52      0.00
   -2   10   21     43.26      0.00
   -3   11   22     -7.74      0.00
   -4   12   23    -28.09      0.00
   -5   13   24      9.97      0.00
   -6   14   25     -1.63      0.00
   -7   15   26     13.44      0.00
   -8   16   27     -3.91      0.00
   -9   17   28     -0.83      0.00
  -10   18   29     13.01      0.00
  -11   19   30     23.63      0.00
  -12   20   31    -15.27      0.00
  -13   21   32     27.28      0.00
  -14   22   33      9.98      0.00
  -15   23   34      6.49      0.00
  -16   24   35     -0.44      0.00
  -17   25   36     18.30      0.00
  -18   26   37      2.75      0.00
  -19   27   38      4.33      0.00
  -20   28   39     -0.98      0.00
  -21   29   40     15.07      0.00
  -22   30   41      7.90      0.00
  -23   31   42      8.97      0.00
  -24   32   43     23.26      0.00
  -25   33   44    -23.43      0.00
  -26   34   45      8.17      0.00
  -27   35   46     17.35      0.00
  -28   36   47      4.96      0.00
  -29   37   48     14.47      0.00
  -30   38   49     -1.77      0.00
  -31   39   50      0.04      0.00
  -32   40   51     17.41      0.00
  -33   41   52    -13.90      0.00
  -34   42   53     -1.24      0.00
  -35   43   54     -0.07      0.00
  -36   44   55      1.32      0.00
  -37   45   56     -8.21      0.00
   -1   10   22     10.21      0.00
   -2   11   23      6.92      0.00
   -3   12   24    -49.74      0.00
   -4   13   25    -49.43      0.00
   -6   15   27     33.08      0.00
   -7   16   28     -3.22      0.00
   -8   17   29    -14.60      0.00
   -9   18   30    -26.40      0.00
  -10   19   31    -33.74      0.00
  -11   20   32     34.23      0.00
  -12   21   33     -6.92      0.00
  -13   22   34    -13.41      0.00
  -14   23   35     -9.02      0.00
  -15   24   36      8.07      0.00
  -16   25   37    -11.30      0.00
  -17   26   38      8.96      0.00
  -18   27   39     11.84      0.00
  -19   28   40     23.74      0.00
  -20   29   41      1.64      0.00
  -21   30   42     -8.79      0.00
  -22   31   43     22.06      0.00
  -23   32   44     -7.40      0.00
  -24   33   45      7.06      0.00
  -25   34   46     12.32      0.00
  -26   35   47     -6.86      0.00
  -27   36   48      3.03      0.00
  -28   37   49     -4.30      0.00
  -29   38   50     -6.75      0.00
  -30   39   51      7.16      0.00
  -31   40   52     -6.05      0.00
  -32   41   53     12.44      0.00
  -33   42   54     29.10      0.00
  -34   43   55     -0.87      0.00
  -35   44   56     26.60      0.00
  -36   45   57    -11.19      0.00
   -1   11   24     38.45      0.00
   -2   12   25    -51.25      0.00
   -3   13   26     38.66      0.00
   -5   15   28     -1.42      0.00
   -6   16   29    -44.97      0.00
   -7   17   30    -11.45      0.00
   -8   18   31      1.56      0.00
   -9   19   32     10.40      0.00
  -10   20   33    -15.38      0.00
  -11   21   34    -14.64      0.00
  -12   22   35     26.14      0.00
  -13   23   36      6.77      0.00
  -14   24   37     -8.63      0.00
  -15   25   38    -27.88      0.00
  -16   26   39    -23.52      0.00
  -17   27   40      3.86      0.00
  -18   28   41     10.01      0.00
  -19   29   42    -13.42      0.00
  -20   30   43      6.45      0.00
  -21   31   44      3.14      0.00
  -22   32   45     -2.60      0.00
  -23   33   46      6.62      0.00
  -24   34   47     -7.98      0.00
  -25   35   48    -13.52      0.00
  -26   36   49      0.75      0.00
  -27   37   50     -2.70      0.00
  -28   38   51     13.66      0.00
  -29   39   52    -27.51      0.00
  -30   40   53     10.85      0.00
  -31   41   54      3.92      0.00
  -32   42   55      6.61      0.00
  -33   43   56     25.91      0.00
  -34   44   57      7.73      0.00
  -35   45   58     -9.51      0.00
   -1   12   26     15.05      0.00
   -2   13   27    -23.25      0.00
   -3   14   28    -13.59      0.00
   -4   15   29     -1.67      0.00
   -5   16   30     -1.16      0.00
   -6   17   31      3.52      0.00
   -7   18   32     -9.77      0.00
   -8   19   33      6.82      0.00
   -9   20   34     13.41      0.00
  -10   21   35      6.20      0.00
  -11   22   36      7.14      0.00
  -12   23   37     -9.49      0.00
  -13   24   38      1.72      0.00
  -14   25   39    -23.42      0.00
  -15   26   40     20.82      0.00
  -16   27   41     26.95      0.00
  -17   28   42    -57.43      0.00
  -18   29   43    -15.87      0.00
  -19   30   44     -1.43      0.00
  -20   31   45      5.35      0.00
  -21   32   46    -12.37      0.00
  -22   33   47     -2.04      0.00
  -23   34   48     -0.77      0.00
  -24   35   49      5.42      0.00
  -25   36   50     -3.84      0.00
  -26   37   51     -2.27      0.00
  -27   38   52     -6.62      0.00
  -28   39   53    -12.54      0.00
  -29   40   54      2.83      0.00
  -30   41   55      5.78      0.00
  -31   42   56      0.73      0.00
  -32   43   57     -5.94      0.00
  -33   44   58    -10.06      0.00
  -34   45   59    -12.90      0.00
  -12   21    6     34.37      0.00
   -1   13   28      3.80      0.00
   -2   14   29    -21.55      0.00
   -3   15   30     -5.32      0.00
   -4   16   31    -21.54      0.00
   -5   17   32     21.01      0.00
   -6   18   33     -5.48      0.00
   -7   19   34     -2.32      0.00
   -8   20   35      8.88      0.00
   -9   21   36     12.49      0.00
  -10   22   37    -15.76      0.00
  -11   23   38    -10.59      0.00
  -12   24   39    -25.00      0.00
  -13   25   40     -3.47      0.00
  -14   26   41     66.71      0.00
  -15   27   42    -50.45      0.00
  -16   28   43      6.69      0.00
  -17   29   44    -10.09      0.00
  -18   30   45      7.96      0.00
  -19   31   46    -18.61      0.00
  -20   32   47     -3.68      0.00
  -21   33   48     13.83      0.00
  -22   34   49     -5.74      0.00
  -23   35   50      8.81      0.00
  -24   36   51      2.93      0.00
  -25   37   52     19.26      0.00
  -26   38   53    -25.95      0.00
  -27   39   54      5.58      0.00
  -28   40   55     26.84      0.00
  -29   41   56    -19.65      0.00
  -30   42   57    -20.00      0.00
  -31   43   58     -1.12      0.00
  -32   44   59    -24.67      0.00
  -33   45   60     -6.79      0.00
   -1   14   30      4.88      0.00
   -2   15   31     12.69      0.00
   -3   16   32     12.82      0.00
   -4   17   33    -18.99      0.00
   -5   18   34    -18.39      0.00
   -6   19   35     26.02      0.00
   -7   20   36     -9.98      0.00
   -8   21   37    -45.40      0.00
   -9   22   38     -6.29      0.00
  -10   23   39    -13.26      0.00
  -11   24   40      5.42      0.00
  -12   25   41     36.97      0.00
  -13   26   42    -13.56      0.00
  -14   27   43    -17.38      0.00
  -15   28   44     23.46      0.00
  -16   29   45     16.78      0.00
  -17   30   46      5.02      0.00
  -18   31   47    -13.86      0.00
  -19   32   48     -5.05      0.00
  -20   33   49     -2.29      0.00
  -21   34   50     11.11      0.00
  -22   35   51     22.19      0.00
  -23   36   52      0.34      0.00
  -24   37   53     -7.41      0.00
  -25   38   54      2.05      0.00
  -26   39   55     32.34      0.00
  -27   40   56    -13.52      0.00
  -28   41   57    -13.12      0.00
  -29   42   58      5.46      0.00
  -30   43   59     -2.85      0.00
  -31   44   60    -20.33      0.00
  -32   45   61      6.90      0.00
   -5   14   26     -1.98      0.00
   -4   14   27    -32.47      0.00
   -1   15   32     -9.08      0.00
   -2   16   33     27.93      0.00
   -3   17   34     14.68      0.00
   -4   18   35      8.11      0.00
   -5   19   36     -6.58      0.00
   -6   20   37      1.25      0.00
   -7   21   38     13.93      0.00
   -8   22   39    -25.65      0.00
   -9   23   40    -26.61      0.00
  -10   24   41      3.51      0.00
  -11   25   42      6.21      0.00
  -12   26   43      5.70      0.00
  -13   27   44     26.68      0.00
  -14   28   45     11.09      0.00
  -15   29   46     -3.38      0.00
  -16   30   47      9.68      0.00
  -17   31   48      2.39      0.00
  -18   32   49      3.45      0.00
  -19   33   50     -3.54      0.00
  -20   34   51      2.44      0.00
  -21   35   52      1.19      0.00
  -22   36   53     -2.62      0.00
  -23   37   54      9.86      0.00
  -24   38   55     17.01      0.00
  -25   39   56     -7.47      0.00
  -26   40   57    -17.11      0.00
  -27   41   58     -1.46      0.00
  -28   42   59      3.10      0.00
  -29   43   60     -0.53      0.00
  -30   44   61     10.29      0.00
  -31   45   62      7.24      0.00
   -1   16   34     -8.19      0.00
   -2   17   35    -19.36      0.00
   -3   18   36     22.93      0.00
   -4   19   37      9.25      0.00
   -5   20   38      9.56      0.00
   -6   21   39    -16.87      0.00
   -7   22   40      4.28      0.00
   -8   23   41     16.96      0.00
   -9   24   42      0.54      0.00
  -10   25   43     -5.44      0.00
  -11   26   44      2.69      0.00
  -12   27   45    -12.51      0.00
  -13   28   46     -4.13      0.00
  -14   29   47      9.22      0.00
  -15   30   48      2.78      0.00
  -16   31   49     -0.05      0.00
  -17   32   50    -20.27      0.00
  -18   33   51      0.18      0.00
  -19   34   52      2.69      0.00
  -20   35   53     -7.07      0.00
  -21   36   54    -12.14      0.00
  -22   37   55      5.97      0.00
  -23   38   56     -5.89      0.00
  -24   39   57      3.66      0.00
  -25   40   58     11.93      0.00
  -26   41   59     -1.50      0.00
  -27   42   60     11.30      0.00
  -28   43   61      7.99      0.00
  -29   44   62    -11.53      0.00
  -30   45   63      5.83      0.00
   -1   17   36     -9.50      0.00
   -2   18   37    -45.26      0.00
   -3   19   38     -0.46      0.00
   -4   20   39      7.65      0.00
   -5   21   40      3.74      0.00
   -6   22   41     -2.32      0.00
   -7   23   42    -25.05      0.00
   -8   24   43      2.28      0.00
   -9   25   44     -4.38      0.00
  -10   26   45     -7.18      0.00
  -11   27   46    -27.81      0.00
  -12   28   47    -12.34      0.00
  -13   29   48    -23.17      0.00
  -14   30   49      3.99      0.00
  -15   31   50    -27.48      0.00
  -16   32   51      1.40      0.00
  -18   34   53     -4.00      0.00
  -19   35   54     -4.95      0.00
  -20   36   55     -2.62      0.00
  -21   37   56     -9.14      0.00
  -22   38   57     -7.48      0.00
  -23   39   58      7.85      0.00
  -24   40   59     -3.31      0.00
  -25   41   60     25.63      0.00
  -26   42   61     10.89      0.00
  -27   43   62     -7.54      0.00
  -28   44   63     -9.29      0.00
  -29   45   64     -4.00      0.00
  -10   17   27     14.60      0.00
   -1   18   38     12.18      0.00
   -2   19   39    -10.15      0.00
   -3   20   40     -9.70      0.00
   -4   21   41     -4.32      0.00
   -5   22   42      0.61      0.00
   -6   23   43      4.73      0.00
   -7   24   44     -6.18      0.00
   -8   25   45    -17.58      0.00
   -9   26   46      9.94      0.00
  -10   27   47    -16.39      0.00
  -11   28   48     10.66      0.00
  -12   29   49     -4.69      0.00
  -13   30   50     -3.06      0.00
  -14   31   51      0.64      0.00
  -15   32   52     -1.91      0.00
  -16   33   53     -0.73      0.00
  -17   34   54     -3.29      0.00
  -18   35   55      1.53      0.00
  -19   36   56     -3.95      0.00
  -20   37   57      3.23      0.00
  -21   38   58     10.98      0.00
  -22   39   59      4.49      0.00
  -23   40   60      8.80      0.00
  -24   41   61      1.09      0.00
  -25   42   62     -5.89      0.00
  -26   43   63      0.75      0.00
  -27   44   64    -11.35      0.00
  -12   18   27    -40.25      0.00
   -1   19   40    -16.14      0.00
   -2   20   41    -19.44      0.00
   -3   21   42    -19.97      0.00
   -4   22   43      6.91      0.00
   -5   23   44      6.29      0.00
   -6   24   45     13.89      0.00
   -7   25   46     26.57      0.00
   -8   26   47    -21.33      0.00
   -9   27   48      5.78      0.00
  -10   28   49      2.24      0.00
  -11   29   50     -9.04      0.00
  -12   30   51     18.02      0.00
  -13   31   52      5.46      0.00
  -14   32   53      2.97      0.00
  -15   33   54     -8.73      0.00
  -16   34   55     -1.11      0.00
  -17   35   56      4.75      0.00
  -18   36   57     -8.74      0.00
  -19   37   58      0.81      0.00
  -20   38   59      8.14      0.00
  -21   39   60      0.04      0.00
  -22   40   61      0.34      0.00
  -23   41   62    -15.07      0.00
  -24   42   63      4.80      0.00
  -25   43   64     -7.75      0.00
  -26   44   65     -0.04      0.00
  -25   44    3     -5.86      0.00
  -14   19   27     45.32      0.00
   -1   20   42      0.89      0.00
   -2   21   43     -3.37      0.00
   -3   22   44    -11.56      0.00
   -4   23   45    -13.19      0.00
   -5   24   46      7.37      0.00
   -6   25   47    -18.71      0.00
   -7   26   48      9.19      0.00
   -8   27   49      4.52      0.00
   -9   28   50     -7.11      0.00
  -10   29   51     18.43      0.00
  -11   30   52     13.73      0.00
  -12   31   53     -1.61      0.00
  -13   32   54    -11.07      0.00
  -14   33   55    -14.44      0.00
  -15   34   56     20.77      0.00
  -16   35   57     -0.65      0.00
  -17   36   58     -1.29      0.00
  -18   37   59      1.87      0.00
  -19   38   60      3.96      0.00
  -20   39   61    -16.58      0.00
  -21   40   62    -26.30      0.00
  -22   41   63     -6.32      0.00
  -23   42   64      1.88      0.00
  -24   43   65     -9.60      0.00
  -25   44   66      9.09      0.00
   -1   21   44     13.30      0.00
   -2   22   45      0.77      0.00
   -3   23   46     -6.88      0.00
   -4   24   47    -15.82      0.00
   -5   25   48    -12.09      0.00
   -6   26   49      5.32      0.00
   -7   27   50      9.85      0.00
   -8   28   51      5.79      0.00
   -9   29   52      5.84      0.00
  -10   30   53     25.95      0.00
  -11   31   54     -2.47      0.00
  -12   32   55     -7.14      0.00
  -13   33   56     -0.79      0.00
  -14   34   57     -6.69      0.00
  -15   35   58     -0.14      0.00
  -16   36   59     -2.34      0.00
  -17   37   60     24.94      0.00
  -18   38   61     -8.42      0.00
  -19   39   62    -33.59      0.00
  -20   40   63     -7.40      0.00
  -21   41   64    -13.95      0.00
  -22   42   65     -9.09      0.00
  -23   43   66     -1.08      0.00
  -24   44   67     11.67      0.00
   -1   22   46    -11.65      0.00
   -2   23   47     -8.18      0.00
   -3   24   48     -6.86      0.00
   -4   25   49     13.65      0.00
   -5   26   50     11.06      0.00
   -6   27   51     -3.10      0.00
   -7   28   52      3.06      0.00
   -8   29   53     37.69      0.00
   -9   30   54    -12.56      0.00
  -10   31   55     24.89      0.00
  -11   32   56    -14.95      0.00
  -12   33   57      3.11      0.00
  -13   34   58      2.37      0.00
  -14   35   59    -14.61      0.00
  -15   36   60     14.49      0.00
  -16   37   61     -0.63      0.00
  -17   38   62    -19.58      0.00
  -18   39   63     -2.99      0.00
  -19   40   64     -0.63      0.00
  -20   41   65      4.96      0.00
  -21   42   66     -5.12      0.00
  -22   43   67      0.59      0.00
   -1   23   48    -26.00      0.00
   -2   24   49     10.14      0.00
   -3   25   50    -19.09      0.00
   -4   26   51     10.76      0.00
   -5   27   52      1.08      0.00
   -6   28   53    -12.75      0.00
   -7   29   54     -8.51      0.00
   -8   30   55     30.83      0.00
   -9   31   56      2.95      0.00
  -10   32   57      4.22      0.00
  -11   33   58      4.73      0.00
  -12   34   59    -25.19      0.00
  -13   35   60     14.33      0.00
  -14   36   61    -12.74      0.00
  -15   37   62      3.51      0.00
  -16   38   63     -5.23      0.00
  -17   39   64     13.55      0.00
  -18   40   65     11.39      0.00
  -19   41   66     -2.64      0.00
  -20   42   67     12.86      0.00
  -21   43   68      7.32      0.00
  -23   43    6      5.98      0.00
   -1   24   50      0.89      0.00
   -2   25   51     17.67      0.00
   -3   26   52     11.63      0.00
   -4   27   53    -27.90      0.00
   -5   28   54     18.71      0.00
   -6   29   55     21.09      0.00
   -7   30   56     -9.06      0.00
   -8   31   57     -5.12      0.00
   -9   32   58     -6.30      0.00
  -10   33   59      0.75      0.00
  -11   34   60     -0.46      0.00
  -12   35   61     -6.32      0.00
  -13   36   62     -8.51      0.00
  -14   37   63      2.56      0.00
  -15   38   64    -11.65      0.00
  -16   39   65      0.17      0.00
  -17   40   66     -5.18      0.00
  -18   41   67      8.38      0.00
  -19   42   68     10.12      0.00
  -20   43   69     11.76      0.00
   -1   25   52    -31.50      0.00
   -2   26   53    -11.79      0.00
   -3   27   54      3.99      0.00
   -4   28   55     12.95      0.00
   -5   29   56     11.20      0.00
   -6   30   57    -29.88      0.00
   -7   31   58      5.17      0.00
   -8   32   59      4.77      0.00
   -9   33   60     -6.18      0.00
  -10   34   61     24.00      0.00
  -11   35   62     -6.69      0.00
  -12   36   63      7.11      0.00
  -13   37   64     -9.95      0.00
  -14   38   65     -7.85      0.00
  -15   39   66    -15.19      0.00
  -16   40   67     -9.83      0.00
  -17   41   68    -11.06      0.00
  -18   42   69    -12.86      0.00
  -34   59    6     16.93      0.00
   -1   26   54     22.51      0.00
   -2   27   55    -27.09      0.00
   -3   28   56     -1.40      0.00
   -4   29   57    -68.39      0.00
   -5   30   58     -4.23      0.00
   -6   31   59     15.97      0.00
   -7   32   60      8.08      0.00
   -8   33   61     39.76      0.00
   -9   34   62     -3.56      0.00
  -10   35   63      4.91      0.00
  -11   36   64      6.42      0.00
  -12   37   65     -1.86      0.00
  -13   38   66    -16.28      0.00
  -14   39   67      8.20      0.00
  -15   40   68      2.47      0.00
  -16   41   69    -25.72      0.00
  -17   42   70    -19.83      0.00
   -1   27   56      0.69      0.00
   -2   28   57     -5.72      0.00
   -3   29   58    -17.98      0.00
   -4   30   59     -1.45      0.00
   -5   31   60      4.82      0.00
   -6   32   61     20.05      0.00
   -7   33   62     10.98      0.00
   -8   34   63      5.70      0.00
   -9   35   64    -11.97      0.00
  -10   36   65      6.89      0.00
  -11   37   66    -12.19      0.00
  -12   38   67     10.31      0.00
  -13   39   68     16.73      0.00
  -14   40   69     -5.13      0.00
  -15   41   70     -1.00      0.00
  -27   41   16     -4.44      0.00
   -1   28   58      6.85      0.00
   -2   29   59     -3.83      0.00
   -3   30   60      6.53      0.00
   -4   31   61      7.63      0.00
   -5   32   62      2.41      0.00
   -6   33   63     -2.64      0.00
   -7   34   64    -19.68      0.00
   -8   35   65     18.65      0.00
   -9   36   66     10.67      0.00
  -10   37   67    -19.43      0.00
  -11   38   68     12.01      0.00
  -12   39   69      4.66      0.00
  -13   40   70      6.94      0.00
  -14   41   71     -2.51      0.00
   -1   29   60    -12.58      0.00
   -2   30   61     17.11      0.00
   -3   31   62     -4.20      0.00
   -4   32   63     -3.93      0.00
   -5   33   64     -8.79      0.00
   -6   34   65     17.21      0.00
   -7   35   66     15.02      0.00
   -8   36   67     -8.30      0.00
   -9   37   68      0.79      0.00
  -10   38   69     21.23      0.00
  -11   39   70     -2.49      0.00
  -12   40   71     -0.10      0.00
   -1   30   62     -6.76      0.00
   -2   31   63     11.16      0.00
   -3   32   64      6.22      0.00
   -4   33   65      4.17      0.00
   -5   34   66     -6.40      0.00
   -6   35   67      1.79      0.00
   -7   36   68      0.22      0.00
   -8   37   69      2.07      0.00
   -9   38   70     -0.84      0.00
  -10   39   71    -10.28      0.00
   -1   31   64     -5.17      0.00
   -2   32   65     -6.00      0.00
   -3   33   66     -7.80      0.00
   -4   34   67     14.46      0.00
   -5   35   68      3.53      0.00
   -6   36   69      1.31      0.00
   -7   37   70      9.34      0.00
   -8   38   71     -7.29      0.00
   -9   39   72    -16.07      0.00
   -1   32   66      1.23      0.00
   -2   33   67      5.74      0.00
   -3   34   68     -2.10      0.00
   -4   35   69      7.46      0.00
   -5   36   70      8.93      0.00
   -6   37   71     -7.93      0.00
   -7   38   72      9.95      0.00
   -1   33   68      2.43      0.00
   -2   34   69     15.30      0.00
   -3   35   70     -6.01      0.00
   -4   36   71     -2.39      0.00
   -5   37   72     17.76      0.00
  -17   33   52     -6.41      0.00
   -1   34   70     -4.22      0.00
   -2   35   71      1.03      0.00
   -3   36   72      2.34      0.00
   -4   37   73     -9.41      0.00
   -1   35   72    -27.77      0.00
   -2   36   73    -17.08      0.00
  -39   56   25    -17.07      0.00
  -37   48   53     -8.80      0.00
  -38   48   52    -12.11      0.00
  -39   48   51      0.06      0.00
  -28   47   60      1.12      0.00
  -29   47   59    -13.19      0.00
  -30   47   58      9.31      0.00
  -31   47   57      3.90      0.00
  -32   47   56      5.98      0.00
  -33   47   55    -34.82      0.00
  -34   47   54     -7.85      0.00
  -35   47   53    -10.39      0.00
  -36   47   52     23.30      0.00
  -37   47   51      9.98      0.00
  -38   47   50     -5.23      0.00
  -39   47   49     -7.12      0.00
  -40   47   48      5.09      0.00
  -41   47   47     21.40      0.00
  -42   47   46     11.00      0.00
  -43   47   45      5.32      0.00
  -23   46   63     -2.76      0.00
  -24   46   62     24.20      0.00
  -25   46   61    -14.19      0.00
  -26   46   60      4.35      0.00
  -27   46   59     -6.58      0.00
  -28   46   58     -4.36      0.00
  -29   46   57     -3.36      0.00
  -30   46   56     -3.02      0.00
  -31   46   55     -9.86      0.00
  -32   46   54     -6.25      0.00
  -33   46   53    -12.57      0.00
  -34   46   52     -3.95      0.00
  -35   46   51     -2.92      0.00
  -36   46   50    -11.30      0.00
  -37   46   49    -11.83      0.00
  -38   46   48     14.52      0.00
  -39   46   47     11.13      0.00
  -40   46   46     -7.73      0.00
  -41   46   45    -16.78      0.00
  -42   46   44    -14.56      0.00
  -46   46   40    -10.64      0.00
  -46   47   39     -3.44      0.00
  -46   48   38     -4.63      0.00
  -46   49   37     -7.75      0.00
  -20   45   64    -36.76      0.00
  -21   45   63    -13.32      0.00
  -22   45   62     21.06      0.00
  -23   45   61     -3.56      0.00
  -24   45   60     -1.56      0.00
  -25   45   59     -1.95      0.00
  -26   45   58     -4.35      0.00
  -27   45   57      4.83      0.00
  -28   45   56     -0.93      0.00
  -29   45   55      2.71      0.00
  -30   45   54     -2.36      0.00
  -31   45   53      8.88      0.00
  -32   45   52    -14.14      0.00
  -33   45   51     -7.74      0.00
  -34   45   50     -6.26      0.00
  -35   45   49      1.99      0.00
  -36   45   48     11.47      0.00
  -37   45   47     -3.78      0.00
  -38   45   46     -0.14      0.00
  -39   45   45     -7.57      0.00
  -40   45   44     -2.97      0.00
  -41   45   43     -7.05      0.00
  -45   46   38     18.09      0.00
  -45   47   37    -13.76      0.00
  -45   48   36      0.70      0.00
  -45   49   35      2.18      0.00
  -45   50   34    -22.95      0.00
  -45   51   33     -0.18      0.00
  -16   44   66     -1.01      0.00
  -17   44   65     -1.78      0.00
  -18   44   64     -9.78      0.00
  -19   44   63     -5.37      0.00
  -20   44   62     12.26      0.00
  -21   44   61     10.51      0.00
  -22   44   60     -3.88      0.00
  -23   44   59     -4.24      0.00
  -24   44   58     -7.88      0.00
  -25   44   57     16.67      0.00
  -26   44   56     -4.62      0.00
  -27   44   55     11.13      0.00
  -28   44   54      7.49      0.00
  -29   44   53     18.34      0.00
  -30   44   52     -9.82      0.00
  -31   44   51      2.07      0.00
  -32   44   50    -15.31      0.00
  -33   44   49      7.09      0.00
  -34   44   48     -1.71      0.00
  -35   44   47     -6.64      0.00
  -36   44   46     -2.18      0.00
  -37   44   45      4.11      0.00
  -38   44   44     17.29      0.00
  -39   44   43     -2.87      0.00
  -40   44   42     13.80      0.00
  -44   44   38     -7.79      0.00
  -44   45   37     -0.90      0.00
  -44   46   36     13.66      0.00
  -44   47   35     -0.48      0.00
  -44   48   34    -11.86      0.00
  -44   49   33      0.96      0.00
  -44   50   32     -3.56      0.00
  -44   51   31     15.49      0.00
  -44   52   30     -7.00      0.00
  -44   53   29      2.11      0.00
  -14   43   66     -7.28      0.00
  -15   43   65    -10.66      0.00
  -16   43   64      4.94      0.00
  -17   43   63     12.85      0.00
  -18   43   62     10.44      0.00
  -19   43   61     -6.69      0.00
  -20   43   60     -0.88      0.00
  -21   43   59      9.67      0.00
  -22   43   58     -6.86      0.00
  -23   43   57      1.78      0.00
  -24   43   56      0.17      0.00
  -25   43   55      2.29      0.00
  -26   43   54     14.40      0.00
  -27   43   53      0.43      0.00
  -28   43   52    -24.40      0.00
  -29   43   51     -2.98      0.00
  -30   43   50      0.44      0.00
  -31   43   49      0.83      0.00
  -32   43   48     -8.86      0.00
  -33   43   47      5.15      0.00
  -34   43   46     -8.78      0.00
  -35   43   45     -5.21      0.00
  -36   43   44      9.12      0.00
  -37   43   43     14.11      0.00
  -38   43   42     13.77      0.00
  -39   43   41     -4.05      0.00
  -43   44   36     19.92      0.00
  -43   45   35    -26.41      0.00
  -43   46   34     -2.87      0.00
  -43   47   33      1.17      0.00
  -43   48   32     -2.01      0.00
  -43   49   31      7.01      0.00
  -43   50   30      2.39      0.00
  -43   51   29      1.17      0.00
  -43   52   28    -15.29      0.00
  -43   53   27     -0.01      0.00
  -43   54   26    -10.48      0.00
  -11   42   67    -22.78      0.00
  -12   42   66     -4.00      0.00
  -13   42   65      0.58      0.00
  -14   42   64      6.86      0.00
  -15   42   63      3.39      0.00
  -16   42   62      8.99      0.00
  -17   42   61     -5.05      0.00
  -18   42   60     -3.93      0.00
  -19   42   59     15.55      0.00
  -20   42   58     -5.85      0.00
  -21   42   57     -5.12      0.00
  -22   42   56     -3.65      0.00
  -23   42   55     20.80      0.00
  -24   42   54      5.02      0.00
  -25   42   53     -2.53      0.00
  -26   42   52      5.19      0.00
  -27   42   51     -7.84      0.00
  -28   42   50      4.87      0.00
  -29   42   49     14.34      0.00
  -30   42   48     -5.38      0.00
  -31   42   47     19.75      0.00
  -32   42   46     -5.18      0.00
  -33   42   45      3.98      0.00
  -34   42   44      7.33      0.00
  -35   42   43      7.89      0.00
  -36   42   42    -10.66      0.00
  -37   42   41     -5.11      0.00
  -38   42   40     10.49      0.00
  -42   42   36     13.36      0.00
  -42   43   35      0.77      0.00
  -42   44   34     -5.78      0.00
  -42   45   33      2.32      0.00
  -42   46   32     -1.64      0.00
  -42   47   31      2.07      0.00
  -42   48   30     -3.06      0.00
  -42   49   29    -15.11      0.00
  -42   50   28    -12.37      0.00
  -42   51   27     13.78      0.00
  -42   52   26      4.08      0.00
  -42   53   25    -21.53      0.00
  -42   54   24     14.15      0.00
  -42   55   23     31.00      0.00
   -8   41   68      1.48      0.00
   -9   41   67    -33.98      0.00
  -10   41   66     -2.38      0.00
  -11   41   65     32.21      0.00
  -12   41   64      7.80      0.00
  -13   41   63     -4.20      0.00
  -14   41   62      8.21      0.00
  -15   41   61    -12.73      0.00
  -16   41   60     -0.62      0.00
  -17   41   59     -1.30      0.00
  -18   41   58     -7.46      0.00
  -19   41   57      3.20      0.00
  -20   41   56     -4.79      0.00
  -21   41   55      9.28      0.00
  -22   41   54     -8.99      0.00
  -23   41   53     -0.07      0.00
  -24   41   52     -2.47      0.00
  -25   41   51     -1.55      0.00
  -26   41   50     -9.41      0.00
  -27   41   49     -4.19      0.00
  -28   41   48     -8.75      0.00
  -29   41   47     29.93      0.00
  -30   41   46    -20.60      0.00
  -31   41   45     -6.56      0.00
  -32   41   44      0.82      0.00
  -33   41   43    -11.75      0.00
  -34   41   42    -53.69      0.00
  -35   41   41     -5.74      0.00
  -36   41   40     14.67      0.00
  -37   41   39      5.69      0.00
  -41   42   34    -16.18      0.00
  -41   43   33     -0.10      0.00
  -41   44   32      6.76      0.00
  -41   45   31      7.64      0.00
  -41   46   30     -6.84      0.00
  -41   47   29    -22.19      0.00
  -41   48   28     -5.67      0.00
  -41   49   27      8.48      0.00
  -41   50   26      7.13      0.00
  -41   51   25      0.81      0.00
  -41   52   24     -5.31      0.00
  -41   53   23      0.86      0.00
  -41   54   22     -3.91      0.00
  -41   55   21    -17.44      0.00
  -41   56   20      5.13      0.00
   -6   40   68      6.97      0.00
   -7   40   67    -13.87      0.00
   -8   40   66     -4.65      0.00
   -9   40   65     14.40      0.00
  -10   40   64      9.12      0.00
  -11   40   63     11.30      0.00
  -12   40   62     -6.29      0.00
  -13   40   61      7.10      0.00
  -14   40   60    -15.67      0.00
  -15   40   59     -5.39      0.00
  -16   40   58      6.76      0.00
  -17   40   57     12.84      0.00
  -18   40   56     -3.05      0.00
  -19   40   55    -13.71      0.00
  -20   40   54     -1.93      0.00
  -21   40   53    -12.27      0.00
  -22   40   52      5.09      0.00
  -23   40   51      5.50      0.00
  -24   40   50      2.96      0.00
  -25   40   49     10.80      0.00
  -26   40   48      2.16      0.00
  -27   40   47      7.70      0.00
  -28   40   46     -4.63      0.00
  -29   40   45    -10.81      0.00
  -30   40   44      0.51      0.00
  -31   40   43     -0.45      0.00
  -32   40   42     -7.94      0.00
  -33   40   41    -10.67      0.00
  -34   40   40     29.48      0.00
  -35   40   39     10.93      0.00
  -36   40   38    -14.98      0.00
  -40   40   34     11.47      0.00
  -40   41   33     11.44      0.00
  -40   42   32     -4.10      0.00
  -40   43   31    -16.08      0.00
  -40   44   30     -8.08      0.00
  -40   45   29     -1.84      0.00
  -40   46   28    -12.74      0.00
  -40   47   27      2.01      0.00
  -40   48   26     -7.95      0.00
  -40   49   25     -5.02      0.00
  -40   50   24     -0.31      0.00
  -40   51   23      4.69      0.00
  -40   52   22     14.88      0.00
  -40   53   21     -2.22      0.00
  -40   54   20    -12.73      0.00
  -40   55   19     -0.47      0.00
  -40   56   18      9.37      0.00
   -4   39   68     15.09      0.00
   -5   39   67     -4.95      0.00
   -6   39   66     -1.14      0.00
   -7   39   65     -5.25      0.00
   -8   39   64     -3.59      0.00
   -9   39   63      8.08      0.00
  -10   39   62     -1.83      0.00
  -11   39   61     -0.52      0.00
  -12   39   60     -4.42      0.00
  -13   39   59     -0.74      0.00
  -14   39   58     -7.01      0.00
  -15   39   57     10.55      0.00
  -16   39   56     -3.41      0.00
  -17   39   55     -4.16      0.00
  -18   39   54     -9.91      0.00
  -19   39   53    -18.90      0.00
  -20   39   52    -10.36      0.00
  -21   39   51     -0.66      0.00
  -22   39   50     -3.58      0.00
  -23   39   49      1.34      0.00
  -24   39   48      4.23      0.00
  -25   39   47    -17.55      0.00
  -26   39   46    -14.51      0.00
  -27   39   45     -2.09      0.00
  -28   39   44      7.09      0.00
  -29   39   43      6.39      0.00
  -30   39   42     14.64      0.00
  -31   39   41    -15.05      0.00
  -32   39   40     12.05      0.00
  -33   39   39    -15.67      0.00
  -34   39   38      9.55      0.00
  -35   39   37     -1.94      0.00
  -39   40   32      4.25      0.00
  -39   41   31     -7.97      0.00
  -39   42   30     -0.66      0.00
  -39   43   29     -0.61      0.00
  -39   44   28    -22.67      0.00
  -39   45   27     -2.46      0.00
  -39   46   26      2.17      0.00
  -39   47   25    -25.61      0.00
  -39   48   24      9.93      0.00
  -39   49   23     10.29      0.00
  -39   50   22      5.31      0.00
  -39   51   21      2.82      0.00
  -39   52   20     -1.37      0.00
  -39   53   19    -17.02      0.00
  -39   54   18     -9.62      0.00
  -39   55   17    -13.34      0.00
  -39   56   16    -12.46      0.00
  -39   57   15      5.26      0.00
   -2   38   68      6.06      0.00
   -3   38   67      3.74      0.00
   -4   38   66      9.60      0.00
   -5   38   65     -6.73      0.00
   -6   38   64      2.52      0.00
   -7   38   63    -11.21      0.00
   -8   38   62      8.41      0.00
   -9   38   61     -6.11      0.00
  -10   38   60      2.35      0.00
  -11   38   59     -2.06      0.00
  -12   38   58     -1.60      0.00
  -13   38   57     -5.31      0.00
  -14   38   56     10.13      0.00
  -15   38   55     -3.28      0.00
  -16   38   54     -2.19      0.00
  -17   38   53    -14.42      0.00
  -18   38   52    -32.78      0.00
  -19   38   51      4.05      0.00
  -20   38   50     -1.90      0.00
  -21   38   49     -0.49      0.00
  -22   38   48     15.40      0.00
  -23   38   47     -8.55      0.00
  -24   38   46    -10.56      0.00
  -25   38   45     12.08      0.00
  -26   38   44     17.00      0.00
  -27   38   43      8.61      0.00
  -28   38   42     15.68      0.00
  -29   38   41    -10.57      0.00
  -30   38   40     -4.17      0.00
  -31   38   39     -5.44      0.00
  -32   38   38     17.53      0.00
  -33   38   37      8.02      0.00
  -34   38   36     -0.51      0.00
  -38   38   32     15.80      0.00
  -38   39   31      4.18      0.00
  -38   40   30     -0.84      0.00
  -38   41   29    -19.68      0.00
  -38   42   28     -6.74      0.00
  -38   43   27     -7.81      0.00
  -38   44   26      6.64      0.00
  -38   45   25    -10.90      0.00
  -38   46   24      5.76      0.00
  -38   47   23     -5.10      0.00
  -38   48   22     -1.32      0.00
  -38   49   21    -16.44      0.00
  -38   50   20     20.08      0.00
  -38   51   19    -25.97      0.00
  -38   52   18    -10.37      0.00
  -38   53   17     -3.63      0.00
  -38   54   16      5.38      0.00
  -38   55   15      3.42      0.00
  -38   56   14    -11.38      0.00
  -38   57   13    -15.46      0.00
    0   37   68     -5.02      0.00
   -1   37   67     -4.74      0.00
   -2   37   66     -3.33      0.00
   -3   37   65      6.04      0.00
   -4   37   64     -5.35      0.00
   -5   37   63     10.45      0.00
   -6   37   62     -0.21      0.00
   -7   37   61      1.49      0.00
   -8   37   60     -0.15      0.00
   -9   37   59    -29.51      0.00
  -10   37   58     -2.17      0.00
  -12   37   56     -1.76      0.00
  -13   37   55     -7.72      0.00
  -14   37   54     -1.05      0.00
  -15   37   53    -12.75      0.00
  -16   37   52      0.77      0.00
  -17   37   51      6.35      0.00
  -18   37   50     -0.52      0.00
  -19   37   49     12.18      0.00
  -20   37   48     -0.03      0.00
  -21   37   47     -0.64      0.00
  -22   37   46     -7.57      0.00
  -23   37   45      5.46      0.00
  -24   37   44      8.51      0.00
  -25   37   43     17.72      0.00
  -26   37   42      5.08      0.00
  -27   37   41     -1.96      0.00
  -28   37   40      9.59      0.00
  -29   37   39     -3.63      0.00
  -30   37   38      4.57      0.00
  -31   37   37      9.47      0.00
  -32   37   36     12.09      0.00
  -33   37   35    -11.22      0.00
  -37   38   30     30.17      0.00
  -37   39   29     -1.51      0.00
  -37   40   28     21.49      0.00
  -37   41   27     12.07      0.00
  -37   42   26      6.48      0.00
  -37   43   25      5.32      0.00
  -37   44   24      1.48      0.00
  -37   45   23     -7.33      0.00
  -37   46   22      7.75      0.00
  -37   47   21    -23.69      0.00
  -37   48   20      6.70      0.00
  -37   49   19     -7.95      0.00
  -37   50   18     13.16      0.00
  -37   51   17     13.86      0.00
  -37   52   16     -5.77      0.00
  -37   53   15     -5.04      0.00
  -37   54   14      4.04      0.00
  -37   55   13      1.77      0.00
  -37   56   12     10.17      0.00
  -37   57   11      2.74      0.00
  -37   58   10     12.55      0.00
    0   36   66     -5.33      0.00
   -1   36   65      4.90      0.00
   -2   36   64     10.36      0.00
   -3   36   63     17.05      0.00
   -4   36   62     -0.44      0.00
   -5   36   61      7.48      0.00
   -6   36   60    -27.54      0.00
   -7   36   59     -9.82      0.00
   -8   36   58     -3.50      0.00
   -9   36   57     -9.23      0.00
  -10   36   56      6.98      0.00
  -11   36   55      3.88      0.00
  -12   36   54      1.74      0.00
  -13   36   53     -0.72      0.00
  -14   36   52     13.00      0.00
  -15   36   51      5.67      0.00
  -16   36   50      6.48      0.00
  -17   36   49     -3.82      0.00
  -18   36   48      8.38      0.00
  -20   36   46      6.80      0.00
  -21   36   45     -3.84      0.00
  -22   36   44     14.18      0.00
  -23   36   43     15.64      0.00
  -24   36   42     -2.77      0.00
  -25   36   41      8.09      0.00
  -26   36   40     14.95      0.00
  -27   36   39      5.61      0.00
  -28   36   38    -11.45      0.00
  -29   36   37      6.31      0.00
  -30   36   36     -5.85      0.00
  -31   36   35     -8.82      0.00
  -32   36   34     -3.42      0.00
  -36   36   30     11.72      0.00
  -36   37   29     -3.81      0.00
  -36   38   28      1.30      0.00
  -36   39   27     27.06      0.00
  -36   40   26      6.21      0.00
  -36   41   25     -1.24      0.00
  -36   42   24     -6.53      0.00
  -36   43   23     13.67      0.00
  -36   44   22    -11.37      0.00
  -36   45   21     -0.09      0.00
  -36   46   20      4.89      0.00
  -36   47   19     10.95      0.00
  -36   48   18     17.26      0.00
  -36   49   17      1.45      0.00
  -36   50   16     -6.67      0.00
  -36   51   15     -5.91      0.00
  -36   52   14     -3.14      0.00
  -36   53   13     -2.88      0.00
  -36   54   12      5.82      0.00
  -36   55   11      4.55      0.00
  -36   56   10     -5.54      0.00
  -36   57    9    -10.06      0.00
  -36   58    8      1.71      0.00
    0   35   64    -13.02      0.00
   -1   35   63      5.77      0.00
   -2   35   62     -1.85      0.00
   -3   35   61     -8.86      0.00
   -4   35   60    -13.95      0.00
   -5   35   59      5.60      0.00
   -6   35   58     15.06      0.00
   -7   35   57      3.37      0.00
   -8   35   56     -5.55      0.00
   -9   35   55      1.37      0.00
  -10   35   54     -5.35      0.00
  -11   35   53     -2.88      0.00
  -12   35   52     -5.89      0.00
  -13   35   51     -3.28      0.00
  -14   35   50      0.22      0.00
  -15   35   49      4.81      0.00
  -16   35   48     20.02      0.00
  -18   35   46    -10.99      0.00
  -19   35   45     10.10      0.00
  -20   35   44      5.33      0.00
  -21   35   43     -3.80      0.00
  -22   35   42     -1.33      0.00
  -23   35   41     -1.84      0.00
  -24   35   40     27.31      0.00
  -25   35   39     -2.09      0.00
  -26   35   38      2.70      0.00
  -27   35   37      8.43      0.00
  -28   35   36     -1.08      0.00
  -29   35   35      1.19      0.00
  -30   35   34     -6.38      0.00
  -31   35   33     -7.86      0.00
  -35   36   28     26.00      0.00
  -35   37   27     21.62      0.00
  -35   38   26     -5.08      0.00
  -35   39   25    -37.46      0.00
  -35   40   24    -14.40      0.00
  -35   41   23      5.92      0.00
  -35   42   22     -0.35      0.00
  -35   43   21     11.98      0.00
  -35   44   20     15.45      0.00
  -35   45   19    -22.20      0.00
  -35   46   18      5.48      0.00
  -35   47   17      2.90      0.00
  -35   48   16     13.43      0.00
  -35   49   15     -7.28      0.00
  -35   50   14    -16.92      0.00
  -35   51   13     -6.56      0.00
  -35   52   12     11.62      0.00
  -35   53   11      5.35      0.00
  -35   54   10     -1.99      0.00
  -35   55    9    -16.51      0.00
  -35   56    8      2.18      0.00
  -35   57    7      0.86      0.00
  -35   58    6      4.81      0.00
    0   34   62      0.57      0.00
   -1   34   61     10.78      0.00
   -2   34   60      4.71      0.00
   -3   34   59     10.50      0.00
   -4   34   58     17.68      0.00
   -5   34   57      8.57      0.00
   -6   34   56     -5.13      0.00
   -7   34   55     -6.56      0.00
   -8   34   54     -6.56      0.00
   -9   34   53     -3.89      0.00
  -10   34   52     -1.16      0.00
  -11   34   51      3.02      0.00
  -12   34   50      8.63      0.00
  -13   34   49     -1.16      0.00
  -14   34   48     21.34      0.00
  -15   34   47    -11.79      0.00
  -16   34   46      5.05      0.00
  -17   34   45      4.26      0.00
  -18   34   44     -2.19      0.00
  -19   34   43      0.15      0.00
  -20   34   42    -18.53      0.00
  -21   34   41      5.39      0.00
  -22   34   40     12.38      0.00
  -23   34   39     -9.23      0.00
  -24   34   38     -7.10      0.00
  -25   34   37     10.93      0.00
  -26   34   36     13.90      0.00
  -27   34   35      0.09      0.00
  -28   34   34    -18.24      0.00
  -29   34   33     -1.75      0.00
  -30   34   32     -7.69      0.00
  -34   34   28     -6.28      0.00
  -34   35   27      7.29      0.00
  -34   36   26     -9.86      0.00
  -34   37   25      5.93      0.00
  -34   38   24      4.98      0.00
  -34   39   23     -7.06      0.00
  -34   40   22    -12.14      0.00
  -34   41   21     -4.48      0.00
  -34   42   20     -7.56      0.00
  -34   43   19    -10.35      0.00
  -34   44   18     10.62      0.00
  -34   45   17     -1.07      0.00
  -34   46   16     -9.88      0.00
  -34   47   15     18.66      0.00
  -34   48   14      3.56      0.00
  -34   49   13      8.79      0.00
  -34   50   12     -1.35      0.00
  -34   51   11      6.48      0.00
  -34   52   10    -10.82      0.00
  -34   53    9      2.51      0.00
  -34   54    8     -5.18      0.00
  -34   55    7      6.63      0.00
  -34   56    6     -3.06      0.00
  -34   57    5     -5.76      0.00
  -34   58    4      4.92      0.00
  -34   59    3      4.60      0.00
    0   33   60     20.33      0.00
   -1   33   59     -3.48      0.00
   -2   33   58     -2.32      0.00
   -3   33   57     11.37      0.00
   -4   33   56     10.91      0.00
   -5   33   55     -7.71      0.00
   -6   33   54      7.36      0.00
   -7   33   53    -11.97      0.00
   -8   33   52     -1.13      0.00
   -9   33   51     16.04      0.00
  -10   33   50      1.70      0.00
  -11   33   49     -0.65      0.00
  -12   33   48      7.02      0.00
  -13   33   47    -13.64      0.00
  -14   33   46     16.66      0.00
  -15   33   45     -3.94      0.00
  -16   33   44      3.81      0.00
  -17   33   43    -21.79      0.00
  -18   33   42      8.53      0.00
  -19   33   41      4.38      0.00
  -20   33   40    -17.39      0.00
  -21   33   39      4.17      0.00
  -22   33   38      0.66      0.00
  -23   33   37    -14.73      0.00
  -24   33   36     18.48      0.00
  -25   33   35      1.94      0.00
  -26   33   34    -14.04      0.00
  -27   33   33      0.10      0.00
  -28   33   32     -2.55      0.00
  -29   33   31     21.32      0.00
  -33   34   26      6.01      0.00
  -33   35   25      9.45      0.00
  -33   36   24     -2.54      0.00
  -33   37   23     -6.36      0.00
  -33   38   22     -8.25      0.00
  -33   39   21      4.11      0.00
  -33   40   20    -11.87      0.00
  -33   41   19     -1.64      0.00
  -33   42   18      8.02      0.00
  -33   43   17    -11.50      0.00
  -33   44   16      5.94      0.00
  -33   45   15     34.82      0.00
  -33   46   14     -7.83      0.00
  -33   47   13     -9.64      0.00
  -33   48   12    -17.59      0.00
  -33   49   11     10.17      0.00
  -33   50   10    -15.35      0.00
  -33   51    9     -0.99      0.00
  -33   52    8     -2.21      0.00
  -33   53    7    -12.81      0.00
  -33   54    6      9.55      0.00
  -33   55    5     -0.47      0.00
  -33   56    4      7.91      0.00
  -33   57    3     -2.51      0.00
  -33   58    2     27.54      0.00
  -33   59    1     22.28      0.00
    0   32   58      3.35      0.00
   -1   32   57     -2.76      0.00
   -2   32   56     21.66      0.00
   -3   32   55     -1.06      0.00
   -4   32   54     -5.58      0.00
   -5   32   53     -4.78      0.00
   -6   32   52      8.67      0.00
   -7   32   51      2.95      0.00
   -8   32   50      4.07      0.00
   -9   32   49      5.63      0.00
  -11   32   47      0.16      0.00
  -12   32   46     -5.25      0.00
  -13   32   45     -2.54      0.00
  -14   32   44     -3.22      0.00
  -15   32   43      5.07      0.00
  -16   32   42     28.16      0.00
  -17   32   41      3.66      0.00
  -18   32   40    -16.73      0.00
  -19   32   39     25.19      0.00
  -20   32   38    -12.13      0.00
  -21   32   37     13.56      0.00
  -22   32   36    -11.26      0.00
  -23   32   35     -2.66      0.00
  -24   32   34      7.45      0.00
  -25   32   33     -9.83      0.00
  -26   32   32     -8.95      0.00
  -27   32   31     -5.70      0.00
  -28   32   30      3.83      0.00
  -32   32   26    -10.88      0.00
  -32   33   25     -9.04      0.00
  -32   34   24      8.33      0.00
  -32   35   23     13.22      0.00
  -32   36   22     -8.94      0.00
  -32   37   21     18.03      0.00
  -32   38   20     -5.00      0.00
  -32   39   19    -11.19      0.00
  -32   40   18      6.15      0.00
  -32   41   17      6.62      0.00
  -32   42   16     19.97      0.00
  -32   43   15      1.31      0.00
  -32   44   14     -5.87      0.00
  -32   45   13     -8.51      0.00
  -32   46   12     -1.60      0.00
  -32   47   11      0.38      0.00
  -32   48   10     -9.87      0.00
  -32   49    9    -10.78      0.00
  -32   50    8      3.58      0.00
  -32   51    7     -5.42      0.00
  -32   52    6     -4.34      0.00
  -32   53    5      9.07      0.00
  -32   54    4     -3.81      0.00
  -32   55    3      0.11      0.00
  -32   56    2     11.01      0.00
  -32   57    1      9.80      0.00
  -26   58    0      9.75      0.00
  -27   59    1    -14.99      0.00
    0   31   56      3.31      0.00
   -1   31   55     -1.19      0.00
   -2   31   54      2.24      0.00
   -3   31   53      8.85      0.00
   -4   31   52      7.40      0.00
   -5   31   51     -4.92      0.00
   -6   31   50     -0.58      0.00
   -7   31   49      3.12      0.00
   -9   31   47     -3.76      0.00
  -10   31   46    -11.71      0.00
  -11   31   45     -0.72      0.00
  -12   31   44      8.83      0.00
  -13   31   43     18.17      0.00
  -14   31   42      8.83      0.00
  -15   31   41     -0.26      0.00
  -16   31   40    -15.69      0.00
  -17   31   39      1.19      0.00
  -18   31   38     -6.65      0.00
  -19   31   37     -7.60      0.00
  -20   31   36     -1.01      0.00
  -21   31   35     -8.56      0.00
  -22   31   34    -17.75      0.00
  -23   31   33      0.71      0.00
  -24   31   32    -15.32      0.00
  -25   31   31    -10.27      0.00
  -26   31   30    -23.73      0.00
  -27   31   29      4.75      0.00
  -31   32   24      6.15      0.00
  -31   33   23    -17.49      0.00
  -31   34   22    -10.55      0.00
  -31   35   21     19.17      0.00
  -31   36   20      7.78      0.00
  -31   37   19      9.11      0.00
  -31   38   18     15.24      0.00
  -31   39   17      8.36      0.00
  -31   40   16      7.73      0.00
  -31   41   15    -11.56      0.00
  -31   42   14     20.78      0.00
  -31   43   13    -16.50      0.00
  -31   44   12    -10.16      0.00
  -31   45   11    -18.46      0.00
  -31   46   10     -1.86      0.00
  -31   47    9     14.44      0.00
  -31   48    8     -0.95      0.00
  -31   49    7      8.55      0.00
  -31   50    6    -21.65      0.00
  -31   51    5      0.25      0.00
  -31   52    4      9.01      0.00
  -31   53    3      0.28      0.00
  -31   54    2    -13.70      0.00
  -31   55    1      7.42      0.00
  -25   56    0      2.51      0.00
  -26   57    1      2.24      0.00
  -27   58    2      1.36      0.00
  -28   59    3     -0.52      0.00
  -13   43   67     -7.65      0.00
    0   30   54    -14.20      0.00
   -1   30   53     20.88      0.00
   -2   30   52     -0.46      0.00
   -3   30   51    -12.85      0.00
   -4   30   50     10.05      0.00
   -5   30   49      3.73      0.00
   -7   30   47     -0.30      0.00
   -8   30   46    -16.06      0.00
   -9   30   45    -10.82      0.00
  -10   30   44     13.56      0.00
  -11   30   43     -1.75      0.00
  -12   30   42     -0.72      0.00
  -13   30   41     -8.84      0.00
  -14   30   40    -11.09      0.00
  -15   30   39     -7.16      0.00
  -16   30   38    -33.04      0.00
  -17   30   37     -2.41      0.00
  -18   30   36      1.37      0.00
  -19   30   35    -19.16      0.00
  -20   30   34      1.06      0.00
  -21   30   33     10.43      0.00
  -22   30   32      3.16      0.00
  -23   30   31      3.37      0.00
  -24   30   30      3.15      0.00
  -25   30   29     27.94      0.00
  -26   30   28      0.95      0.00
  -30   30   24    -10.76      0.00
  -30   31   23      4.74      0.00
  -30   32   22     14.52      0.00
  -30   33   21      6.94      0.00
  -30   34   20      2.76      0.00
  -30   35   19     11.63      0.00
  -30   36   18      9.35      0.00
  -30   37   17    -18.31      0.00
  -30   38   16     20.46      0.00
  -30   39   15     -8.89      0.00
  -30   40   14     14.25      0.00
  -30   41   13      7.91      0.00
  -30   42   12     16.35      0.00
  -30   43   11      2.08      0.00
  -30   44   10     -9.05      0.00
  -30   45    9      5.95      0.00
  -30   46    8    -23.81      0.00
  -30   47    7      1.94      0.00
  -30   48    6    -12.96      0.00
  -30   49    5     -9.63      0.00
  -30   50    4     -0.59      0.00
  -30   51    3      0.46      0.00
  -30   52    2     -9.48      0.00
  -30   53    1      6.19      0.00
  -24   54    0    -10.03      0.00
  -25   55    1      1.60      0.00
  -26   56    2      0.59      0.00
  -27   57    3     11.09      0.00
  -28   58    4     20.18      0.00
  -29   59    5     -1.78      0.00
    0   29   52      4.76      0.00
   -1   29   51     10.02      0.00
   -2   29   50      3.35      0.00
   -3   29   49      2.05      0.00
   -5   29   47    -12.19      0.00
   -6   29   46    -14.42      0.00
   -7   29   45      2.01      0.00
   -8   29   44    -13.86      0.00
   -9   29   43     12.44      0.00
  -10   29   42      1.45      0.00
  -11   29   41    -17.13      0.00
  -12   29   40     15.15      0.00
  -13   29   39    -36.47      0.00
  -14   29   38    -11.61      0.00
  -15   29   37    -11.50      0.00
  -16   29   36     -4.90      0.00
  -17   29   35     15.51      0.00
  -18   29   34    -22.11      0.00
  -19   29   33     29.11      0.00
  -20   29   32      2.61      0.00
  -21   29   31      1.87      0.00
  -22   29   30     17.17      0.00
  -23   29   29      1.22      0.00
  -24   29   28      5.80      0.00
  -25   29   27    -31.94      0.00
  -29   30   22    -34.78      0.00
  -29   31   21     -4.81      0.00
  -29   32   20      9.74      0.00
  -29   33   19    -50.49      0.00
  -29   34   18     49.94      0.00
  -29   35   17    -12.88      0.00
  -29   36   16     41.16      0.00
  -29   37   15     -2.76      0.00
  -29   38   14    -27.86      0.00
  -29   39   13      9.59      0.00
  -29   40   12     -4.68      0.00
  -29   41   11      6.46      0.00
  -29   42   10      6.99      0.00
  -29   43    9     -4.51      0.00
  -29   44    8     -2.11      0.00
  -29   45    7     -1.58      0.00
  -29   46    6     -1.87      0.00
  -29   47    5    -18.84      0.00
  -29   48    4    -10.03      0.00
  -29   49    3    -14.95      0.00
  -29   50    2     20.74      0.00
  -29   51    1    -16.30      0.00
  -23   52    0      4.81      0.00
  -24   53    1      1.24      0.00
  -25   54    2     -0.56      0.00
  -26   55    3      8.75      0.00
  -27   56    4     11.80      0.00
  -28   57    5      5.42      0.00
  -29   58    6     -7.81      0.00
  -30   59    7      4.42      0.00
    0   28   50     18.80      0.00
   -1   28   49     -5.64      0.00
   -2   28   48      6.57      0.00
   -3   28   47    -12.06      0.00
   -4   28   46      5.03      0.00
   -5   28   45     25.13      0.00
   -6   28   44    -18.89      0.00
   -7   28   43     -2.70      0.00
   -8   28   42    -21.37      0.00
   -9   28   41     -3.98      0.00
  -10   28   40     -7.99      0.00
  -11   28   39     -2.13      0.00
  -12   28   38     20.59      0.00
  -13   28   37    -12.42      0.00
  -14   28   36      6.92      0.00
  -15   28   35     -3.38      0.00
  -16   28   34    -13.01      0.00
  -17   28   33      2.04      0.00
  -18   28   32    -23.33      0.00
  -19   28   31     16.07      0.00
  -20   28   30     -3.15      0.00
  -21   28   29    -19.06      0.00
  -22   28   28    -24.25      0.00
  -23   28   27    -17.26      0.00
  -24   28   26    -14.07      0.00
  -28   28   22     29.77      0.00
  -28   29   21     45.85      0.00
  -28   30   20      2.07      0.00
  -28   31   19   -151.07      0.00
  -28   32   18     21.16      0.00
  -28   33   17    -21.86      0.00
  -28   34   16      2.13      0.00
  -28   35   15     51.10      0.00
  -28   36   14    -16.92      0.00
  -28   37   13     10.14      0.00
  -28   38   12    -35.55      0.00
  -28   39   11      3.32      0.00
  -28   40   10     11.85      0.00
  -28   41    9    -23.93      0.00
  -28   42    8     -0.47      0.00
  -28   43    7     -3.69      0.00
  -28   44    6     -9.39      0.00
  -28   45    5     -7.54      0.00
  -28   46    4    -15.97      0.00
  -28   47    3     -0.51      0.00
  -28   48    2      6.78      0.00
  -28   49    1     -7.32      0.00
  -22   50    0    -14.81      0.00
  -23   51    1      8.81      0.00
  -24   52    2     -6.63      0.00
  -25   53    3    -15.81      0.00
  -26   54    4      6.29      0.00
  -27   55    5    -10.63      0.00
  -28   56    6      4.49      0.00
  -29   57    7     -3.60      0.00
  -30   58    8     -8.89      0.00
  -31   59    9      2.41      0.00
    0   27   48     31.32      0.00
   -1   27   47    -13.71      0.00
   -2   27   46      8.24      0.00
   -3   27   45     13.13      0.00
   -4   27   44    -15.35      0.00
   -5   27   43    -21.52      0.00
   -6   27   42      6.23      0.00
   -7   27   41      3.59      0.00
   -8   27   40     10.37      0.00
   -9   27   39     19.21      0.00
  -10   27   38      9.83      0.00
  -11   27   37     30.25      0.00
  -12   27   36    -19.90      0.00
  -13   27   35    -21.56      0.00
  -14   27   34     12.71      0.00
  -15   27   33      0.52      0.00
  -16   27   32      6.54      0.00
  -17   27   31      7.13      0.00
  -18   27   30     -8.05      0.00
  -19   27   29     30.38      0.00
  -20   27   28      9.98      0.00
  -21   27   27     -4.81      0.00
  -22   27   26     -6.74      0.00
  -23   27   25     83.87      0.00
  -27   28   20     26.02      0.00
  -27   29   19    -14.00      0.00
  -27   30   18     27.11      0.00
  -27   31   17     -2.84      0.00
  -27   32   16    -39.48      0.00
  -27   33   15      2.29      0.00
  -27   34   14     32.12      0.00
  -27   35   13     12.37      0.00
  -27   36   12     -0.98      0.00
  -27   37   11     12.69      0.00
  -27   38   10     15.63      0.00
  -27   39    9    -23.64      0.00
  -27   40    8      3.62      0.00
  -27   41    7     -2.67      0.00
  -27   42    6      1.45      0.00
  -27   43    5     -1.14      0.00
  -27   44    4     -5.08      0.00
  -27   45    3      5.46      0.00
  -27   46    2     -8.29      0.00
  -27   47    1    -14.81      0.00
  -21   48    0      0.53      0.00
  -22   49    1      6.46      0.00
  -23   50    2     16.14      0.00
  -24   51    3     -8.71      0.00
  -25   52    4     -0.31      0.00
  -26   53    5     -1.49      0.00
  -27   54    6     13.39      0.00
  -28   55    7    -10.90      0.00
  -29   56    8     13.51      0.00
  -30   57    9    -12.18      0.00
  -31   58   10    -15.24      0.00
  -19   45   65     -0.59      0.00
  -11   37   57     -4.76      0.00
    0   26   46     -4.63      0.00
   -1   26   45     -3.61      0.00
   -2   26   44    -19.73      0.00
   -3   26   43      5.92      0.00
   -4   26   42     56.11      0.00
   -5   26   41     13.47      0.00
   -6   26   40      1.08      0.00
   -7   26   39      2.99      0.00
   -8   26   38    -21.63      0.00
   -9   26   37      2.23      0.00
  -10   26   36     -0.62      0.00
  -11   26   35    -11.78      0.00
  -12   26   34     29.50      0.00
  -13   26   33      9.22      0.00
  -14   26   32    -12.54      0.00
  -15   26   31    -16.11      0.00
  -16   26   30    -24.00      0.00
  -17   26   29      4.98      0.00
  -18   26   28     32.19      0.00
  -19   26   27      0.38      0.00
  -20   26   26    -23.25      0.00
  -21   26   25     -1.04      0.00
  -22   26   24     -5.05      0.00
  -26   26   20      4.20      0.00
  -26   27   19      1.12      0.00
  -26   28   18    -40.84      0.00
  -26   29   17    -16.35      0.00
  -26   30   16     27.14      0.00
  -26   31   15     12.20      0.00
  -26   32   14    104.50      0.00
  -26   33   13    -17.80      0.00
  -26   34   12    -15.25      0.00
  -26   35   11      3.59      0.00
  -26   36   10     -4.52      0.00
  -26   37    9     -1.27      0.00
  -26   38    8      2.18      0.00
  -26   39    7     21.85      0.00
  -26   40    6      8.80      0.00
  -26   41    5      1.14      0.00
  -26   42    4      7.93      0.00
  -26   43    3      3.20      0.00
  -26   44    2     -1.65      0.00
  -26   45    1    -10.80      0.00
  -20   46    0     10.16      0.00
  -21   47    1     -1.77      0.00
  -22   48    2     -2.27      0.00
  -23   49    3    -15.62      0.00
  -24   50    4     -6.10      0.00
  -25   51    5      3.32      0.00
  -26   52    6     11.72      0.00
  -27   53    7     -8.29      0.00
  -28   54    8    -13.11      0.00
  -29   55    9     -4.24      0.00
  -30   56   10    -14.89      0.00
  -31   57   11    -11.00      0.00
  -32   58   12    -15.13      0.00
   -4   29   48      3.67      0.00
    0   25   44    -31.72      0.00
   -1   25   43     -0.50      0.00
   -2   25   42     47.40      0.00
   -3   25   41     16.40      0.00
   -4   25   40    -20.23      0.00
   -5   25   39     -6.13      0.00
   -6   25   38    -19.49      0.00
   -7   25   37      6.85      0.00
   -8   25   36      1.14      0.00
   -9   25   35     -6.38      0.00
  -10   25   34     63.41      0.00
  -11   25   33      0.43      0.00
  -12   25   32    -18.42      0.00
  -13   25   31    -24.11      0.00
  -14   25   30     -0.72      0.00
  -15   25   29    -13.17      0.00
  -16   25   28     19.96      0.00
  -17   25   27     21.81      0.00
  -18   25   26     10.30      0.00
  -19   25   25      4.15      0.00
  -20   25   24     24.04      0.00
  -21   25   23      4.59      0.00
  -25   26   18     14.81      0.00
  -25   27   17    -10.34      0.00
  -25   28   16     35.03      0.00
  -25   29   15     28.33      0.00
  -25   30   14     33.84      0.00
  -25   31   13    -46.56      0.00
  -25   32   12    -16.62      0.00
  -25   33   11      7.75      0.00
  -25   34   10     -7.22      0.00
  -25   35    9      6.57      0.00
  -25   36    8    -12.19      0.00
  -25   37    7     14.82      0.00
  -25   38    6      1.25      0.00
  -25   39    5     -5.34      0.00
  -25   40    4      2.23      0.00
  -25   41    3      3.32      0.00
  -25   42    2     -9.64      0.00
  -25   43    1    -17.59      0.00
  -19   44    0      2.18      0.00
  -20   45    1      4.01      0.00
  -21   46    2      3.08      0.00
  -22   47    3     -4.14      0.00
  -23   48    4     -5.92      0.00
  -24   49    5      5.76      0.00
  -25   50    6      0.65      0.00
  -26   51    7    -12.39      0.00
  -27   52    8    -27.41      0.00
  -28   53    9     26.44      0.00
  -29   54   10      4.88      0.00
  -30   55   11    -16.63      0.00
  -31   56   12     -2.22      0.00
  -32   57   13      0.74      0.00
  -33   58   14     -7.63      0.00
   -6   30   48     -0.71      0.00
    0   24   42     -3.47      0.00
   -1   24   41     19.74      0.00
   -2   24   40    -31.14      0.00
   -3   24   39     -7.45      0.00
   -4   24   38    -10.00      0.00
   -5   24   37     11.57      0.00
   -6   24   36      7.89      0.00
   -7   24   35    -32.76      0.00
   -8   24   34     29.31      0.00
   -9   24   33     34.52      0.00
  -10   24   32     23.05      0.00
  -11   24   31     15.65      0.00
  -12   24   30    -12.06      0.00
  -13   24   29    -18.50      0.00
  -14   24   28     -2.34      0.00
  -15   24   27     -8.01      0.00
  -16   24   26    -39.37      0.00
  -17   24   25     12.34      0.00
  -18   24   24     -4.57      0.00
  -19   24   23    -37.58      0.00
  -20   24   22     -7.46      0.00
  -24   24   18    -46.39      0.00
  -24   25   17    -20.50      0.00
  -24   26   16     33.70      0.00
  -24   27   15    110.71      0.00
  -24   28   14     11.82      0.00
  -24   29   13     -4.06      0.00
  -24   30   12    -19.94      0.00
  -24   31   11    -11.63      0.00
  -24   32   10      7.32      0.00
  -24   33    9     13.88      0.00
  -24   34    8     -7.60      0.00
  -24   35    7      0.72      0.00
  -24   36    6     -5.98      0.00
  -24   37    5     -6.15      0.00
  -24   38    4    -27.39      0.00
  -24   39    3     27.53      0.00
  -24   40    2    -23.62      0.00
  -24   41    1    -33.27      0.00
  -18   42    0    -14.83      0.00
  -19   43    1      5.26      0.00
  -20   44    2     -4.92      0.00
  -21   45    3     16.47      0.00
  -22   46    4     -4.89      0.00
  -23   47    5     -8.87      0.00
  -24   48    6    -10.41      0.00
  -25   49    7     -7.01      0.00
  -26   50    8     -5.35      0.00
  -27   51    9     51.70      0.00
  -28   52   10     10.41      0.00
  -29   53   11     -0.93      0.00
  -30   54   12      5.00      0.00
  -31   55   13    -15.54      0.00
  -32   56   14      4.31      0.00
  -33   57   15     14.77      0.00
  -34   58   16     -9.13      0.00
    0   23   40    -63.31      0.00
   -1   23   39     19.90      0.00
   -2   23   38    -23.96      0.00
   -3   23   37     13.78      0.00
   -4   23   36     14.13      0.00
   -5   23   35    -17.92      0.00
   -6   23   34     -8.47      0.00
   -7   23   33     15.68      0.00
   -8   23   32     40.32      0.00
   -9   23   31     48.72      0.00
  -10   23   30    -32.49      0.00
  -11   23   29     -5.36      0.00
  -12   23   28    -38.33      0.00
  -13   23   27     -5.90      0.00
  -14   23   26    -48.41      0.00
  -15   23   25     -9.29      0.00
  -16   23   24     -9.20      0.00
  -17   23   23    -22.11      0.00
  -18   23   22     -6.30      0.00
  -19   23   21     18.50      0.00
  -23   24   16     60.94      0.00
  -23   25   15     -2.47      0.00
  -23   26   14     -1.49      0.00
  -23   27   13     22.91      0.00
  -23   28   12     16.69      0.00
  -23   29   11     20.98      0.00
  -23   30   10     46.31      0.00
  -23   31    9     36.96      0.00
  -23   32    8     31.52      0.00
  -23   33    7      0.81      0.00
  -23   34    6      8.76      0.00
  -23   35    5     16.22      0.00
  -23   36    4      6.81      0.00
  -23   37    3     27.79      0.00
  -23   38    2     -2.30      0.00
  -23   39    1    -25.16      0.00
  -17   40    0     -2.23      0.00
  -18   41    1      3.97      0.00
  -19   42    2     -0.09      0.00
  -20   43    3     13.50      0.00
  -21   44    4      9.67      0.00
  -22   45    5     -4.46      0.00
  -23   46    6    -10.25      0.00
  -24   47    7     11.26      0.00
  -25   48    8      8.44      0.00
  -26   49    9     26.96      0.00
  -27   50   10     -8.11      0.00
  -28   51   11     -1.64      0.00
  -29   52   12     -6.42      0.00
  -30   53   13     -9.02      0.00
  -31   54   14      2.81      0.00
  -32   55   15     -8.62      0.00
  -33   56   16      0.13      0.00
  -34   57   17     12.41      0.00
    0   22   38      6.00      0.00
   -1   22   37     -1.96      0.00
   -2   22   36      5.50      0.00
   -3   22   35      4.92      0.00
   -4   22   34    -21.61      0.00
   -5   22   33    -18.08      0.00
   -6   22   32     -8.94      0.00
   -7   22   31     19.96      0.00
   -8   22   30     -9.08      0.00
   -9   22   29    -22.60      0.00
  -10   22   28    -11.39      0.00
  -11   22   27     -0.90      0.00
  -12   22   26    -16.24      0.00
  -13   22   25     12.30      0.00
  -14   22   24      4.20      0.00
  -15   22   23    -41.48      0.00
  -16   22   22     -7.83      0.00
  -17   22   21      5.91      0.00
  -18   22   20    -35.59      0.00
  -22   22   16      8.95      0.00
  -22   23   15    -13.01      0.00
  -22   24   14     -5.96      0.00
  -22   25   13     80.05      0.00
  -22   26   12    -36.69      0.00
  -22   27   11     16.60      0.00
  -22   28   10      3.62      0.00
  -22   29    9     -4.39      0.00
  -22   30    8     -2.24      0.00
  -22   31    7    -12.08      0.00
  -22   32    6     -3.36      0.00
  -22   33    5     71.22      0.00
  -22   34    4     26.55      0.00
  -22   35    3    -14.07      0.00
  -22   36    2     -5.32      0.00
  -22   37    1      1.23      0.00
  -16   38    0     -3.96      0.00
  -17   39    1     -5.98      0.00
  -18   40    2     23.23      0.00
  -19   41    3    -12.14      0.00
  -20   42    4     -8.38      0.00
  -21   43    5    -22.40      0.00
  -22   44    6    -16.09      0.00
  -23   45    7      6.74      0.00
  -24   46    8     -2.60      0.00
  -25   47    9     14.77      0.00
  -26   48   10      0.21      0.00
  -27   49   11      0.60      0.00
  -28   50   12      4.30      0.00
  -29   51   13     10.82      0.00
  -30   52   14     -6.12      0.00
  -31   53   15     -7.44      0.00
  -32   54   16     12.05      0.00
  -33   55   17      6.71      0.00
  -34   56   18      7.77      0.00
  -35   57   19     15.22      0.00
    0   21   36     13.83      0.00
   -1   21   35      6.34      0.00
   -2   21   34      3.68      0.00
   -3   21   33    -37.90      0.00
   -4   21   32    -26.21      0.00
   -5   21   31     22.92      0.00
   -6   21   30    -36.42      0.00
   -7   21   29    -47.56      0.00
   -8   21   28      4.11      0.00
   -9   21   27      9.80      0.00
  -10   21   26     18.89      0.00
  -11   21   25     -3.93      0.00
  -12   21   24     -0.72      0.00
  -13   21   23    -19.14      0.00
  -14   21   22     29.09      0.00
  -15   21   21    -13.00      0.00
  -16   21   20    -26.36      0.00
  -17   21   19    -19.69      0.00
  -21   22   14     -5.26      0.00
  -21   23   13     19.35      0.00
  -21   24   12    -12.13      0.00
  -21   25   11     -5.78      0.00
  -21   26   10    -38.78      0.00
  -21   27    9    -26.91      0.00
  -21   28    8     26.42      0.00
  -21   29    7     20.09      0.00
  -21   30    6    -74.45      0.00
  -21   31    5     26.61      0.00
  -21   32    4    -16.44      0.00
  -21   33    3    -25.51      0.00
  -21   34    2     24.56      0.00
  -21   35    1      6.07      0.00
  -15   36    0    -24.26      0.00
  -16   37    1     24.95      0.00
  -17   38    2     -3.08      0.00
  -18   39    3      8.26      0.00
  -19   40    4     -0.83      0.00
  -20   41    5    -54.69      0.00
  -21   42    6      8.87      0.00
  -23   44    8      7.46      0.00
  -24   45    9     19.33      0.00
  -25   46   10     15.37      0.00
  -26   47   11     11.15      0.00
  -27   48   12     12.22      0.00
  -28   49   13      8.73      0.00
  -29   50   14     -0.30      0.00
  -30   51   15     -1.79      0.00
  -31   52   16     -1.84      0.00
  -32   53   17     11.66      0.00
  -33   54   18     -0.85      0.00
  -34   55   19     -4.16      0.00
  -35   56   20     10.92      0.00
  -36   57   21      3.57      0.00
    0   20   34      9.89      0.00
   -1   20   33    -36.21      0.00
   -2   20   32     -7.54      0.00
   -3   20   31     21.53      0.00
   -4   20   30    -29.23      0.00
   -5   20   29    -75.23      0.00
   -6   20   28    -81.60      0.00
   -7   20   27     36.52      0.00
   -8   20   26     32.84      0.00
   -9   20   25    -18.74      0.00
  -10   20   24    -28.82      0.00
  -11   20   23      4.13      0.00
  -12   20   22     35.68      0.00
  -13   20   21      5.16      0.00
  -14   20   20    -44.93      0.00
  -15   20   19    -65.95      0.00
  -16   20   18     -7.45      0.00
  -20   20   14     -8.16      0.00
  -20   21   13      9.64      0.00
  -20   22   12     43.03      0.00
  -20   23   11      2.67      0.00
  -20   24   10    -68.67      0.00
  -20   25    9      4.34      0.00
  -20   26    8     32.35      0.00
  -20   27    7     19.56      0.00
  -20   28    6    -40.71      0.00
  -20   29    5     -7.19      0.00
  -20   30    4     15.12      0.00
  -20   31    3     -8.16      0.00
  -20   32    2     24.04      0.00
  -20   33    1     13.85      0.00
  -14   34    0     -4.52      0.00
  -15   35    1      1.58      0.00
  -16   36    2     -8.77      0.00
  -17   37    3     16.45      0.00
  -18   38    4    -11.57      0.00
  -19   39    5    -21.34      0.00
  -20   40    6      4.30      0.00
  -21   41    7    -11.67      0.00
  -22   42    8     21.04      0.00
  -23   43    9      0.01      0.00
  -24   44   10    -10.46      0.00
  -25   45   11      9.00      0.00
  -26   46   12      3.24      0.00
  -27   47   13     16.62      0.00
  -28   48   14      2.16      0.00
  -29   49   15     -0.31      0.00
  -30   50   16     -5.89      0.00
  -31   51   17     30.24      0.00
  -32   52   18     -6.86      0.00
  -33   53   19     -8.35      0.00
  -34   54   20     13.71      0.00
  -35   55   21      1.15      0.00
  -36   56   22     13.22      0.00
    0   19   32     30.11      0.00
   -1   19   31      5.65      0.00
   -2   19   30     -5.57      0.00
   -3   19   29    -49.44      0.00
   -4   19   28   -126.69      0.00
   -5   19   27     37.58      0.00
   -6   19   26     64.00      0.00
   -7   19   25     20.64      0.00
   -8   19   24     23.23      0.00
   -9   19   23    -28.23      0.00
  -10   19   22     -5.49      0.00
  -11   19   21    -11.26      0.00
  -12   19   20      2.78      0.00
  -13   19   19     -3.56      0.00
  -14   19   18     58.42      0.00
  -15   19   17     -9.49      0.00
  -19   20   12      0.81      0.00
  -19   21   11    -52.33      0.00
  -19   22   10     62.56      0.00
  -19   23    9     -7.17      0.00
  -19   24    8    -12.33      0.00
  -19   25    7     35.85      0.00
  -19   26    6    -24.80      0.00
  -19   27    5    -49.10      0.00
  -19   28    4    -13.50      0.00
  -19   29    3     17.88      0.00
  -19   30    2     -7.00      0.00
  -19   31    1     13.12      0.00
  -13   32    0     -7.13      0.00
  -14   33    1      3.46      0.00
  -15   34    2      0.09      0.00
  -16   35    3     -0.94      0.00
  -17   36    4    -32.64      0.00
  -18   37    5     -4.35      0.00
  -19   38    6      0.71      0.00
  -20   39    7     -9.76      0.00
  -21   40    8      5.73      0.00
  -22   41    9     17.64      0.00
  -23   42   10    -21.57      0.00
  -24   43   11     10.42      0.00
  -25   44   12    -10.71      0.00
  -26   45   13      6.20      0.00
  -27   46   14     17.58      0.00
  -28   47   15      2.70      0.00
  -29   48   16     -7.78      0.00
  -30   49   17     50.13      0.00
  -31   50   18    -12.28      0.00
  -32   51   19    -15.96      0.00
  -33   52   20      1.00      0.00
  -34   53   21     -9.40      0.00
  -35   54   22      0.68      0.00
  -36   55   23     30.19      0.00
  -37   56   24     -2.13      0.00
  -17   35   47     10.61      0.00
    0   18   30    -46.78      0.00
   -1   18   29    -19.93      0.00
   -2   18   28    -56.02      0.00
   -3   18   27     27.39      0.00
   -4   18   26     58.70      0.00
   -5   18   25     36.52      0.00
   -6   18   24     21.19      0.00
   -7   18   23    -28.58      0.00
   -8   18   22    -34.96      0.00
   -9   18   21    -29.47      0.00
  -10   18   20     25.89      0.00
  -11   18   19     42.08      0.00
  -12   18   18     57.88      0.00
  -13   18   17    -51.29      0.00
  -14   18   16    -10.37      0.00
  -18   18   12    -13.98      0.00
  -18   19   11    -58.50      0.00
  -18   20   10      0.76      0.00
  -18   21    9     22.20      0.00
  -18   22    8     21.07      0.00
  -18   23    7    196.62      0.00
  -18   24    6    -38.02      0.00
  -18   25    5    -19.61      0.00
  -18   26    4    -13.85      0.00
  -18   27    3    -40.33      0.00
  -18   28    2    -47.65      0.00
  -18   29    1    -49.29      0.00
  -12   30    0     20.37      0.00
  -13   31    1      5.98      0.00
  -14   32    2     17.49      0.00
  -15   33    3      9.98      0.00
  -16   34    4    -42.12      0.00
  -17   35    5    -19.25      0.00
  -18   36    6      9.54      0.00
  -19   37    7     10.16      0.00
  -20   38    8      2.32      0.00
  -21   39    9     -6.78      0.00
  -22   40   10     -7.53      0.00
  -23   41   11      7.75      0.00
  -25   43   13     -2.44      0.00
  -26   44   14     11.22      0.00
  -27   45   15    -12.88      0.00
  -28   46   16      9.30      0.00
  -29   47   17     -0.57      0.00
  -30   48   18    -14.74      0.00
  -31   49   19    -10.48      0.00
  -32   50   20    -14.56      0.00
  -33   51   21     -7.75      0.00
  -34   52   22      4.14      0.00
  -35   53   23      5.03      0.00
  -36   54   24      5.38      0.00
  -37   55   25     14.89      0.00
  -38   56   26    -18.18      0.00
  -19   36   47      3.85      0.00
    0   17   28      0.38      0.00
   -1   17   27     28.09      0.00
   -2   17   26     30.30      0.00
   -3   17   25     -2.83      0.00
   -4   17   24      3.45      0.00
   -5   17   23      3.65      0.00
   -6   17   22     -3.99      0.00
   -7   17   21     24.09      0.00
   -8   17   20     30.41      0.00
   -9   17   19     -2.71      0.00
  -10   17   18      7.88      0.00
  -11   17   17     35.16      0.00
  -12   17   16      5.91      0.00
  -13   17   15     25.27      0.00
  -17   18   10    -83.47      0.00
  -17   19    9     36.25      0.00
  -17   20    8    -14.22      0.00
  -17   21    7     43.69      0.00
  -17   22    6    -31.39      0.00
  -17   23    5     57.34      0.00
  -17   24    4     61.64      0.00
  -17   25    3    -26.95      0.00
  -17   26    2    -81.83      0.00
  -17   27    1    -32.63      0.00
  -11   28    0     49.29      0.00
  -12   29    1     28.11      0.00
  -13   30    2     23.55      0.00
  -14   31    3     36.69      0.00
  -15   32    4    -23.05      0.00
  -16   33    5    -15.08      0.00
  -17   34    6      0.55      0.00
  -18   35    7      8.29      0.00
  -19   36    8    -13.01      0.00
  -20   37    9    -10.53      0.00
  -21   38   10    -13.61      0.00
  -22   39   11      2.39      0.00
  -23   40   12      1.83      0.00
  -24   41   13      4.76      0.00
  -25   42   14    -13.53      0.00
  -26   43   15     -1.58      0.00
  -27   44   16    -10.51      0.00
  -28   45   17     -8.61      0.00
  -29   46   18      6.50      0.00
  -30   47   19     -4.63      0.00
  -31   48   20      7.57      0.00
  -32   49   21      2.05      0.00
  -33   50   22     -6.49      0.00
  -34   51   23     -0.54      0.00
  -35   52   24    -10.12      0.00
  -36   53   25     12.84      0.00
  -37   54   26    -10.02      0.00
  -38   55   27     -6.59      0.00
    0   16   26      3.22      0.00
   -1   16   25    -10.34      0.00
   -2   16   24     16.02      0.00
   -3   16   23      1.63      0.00
   -4   16   22     13.37      0.00
   -5   16   21     24.72      0.00
   -6   16   20      3.73      0.00
   -7   16   19    -27.61      0.00
   -8   16   18     13.52      0.00
   -9   16   17     -7.65      0.00
  -10   16   16     41.66      0.00
  -11   16   15    -33.34      0.00
  -12   16   14    -49.49      0.00
  -16   16   10     46.07      0.00
  -16   17    9     49.96      0.00
  -16   18    8    -41.29      0.00
  -16   19    7     46.64      0.00
  -16   20    6    -36.49      0.00
  -16   21    5      9.05      0.00
  -16   22    4    -73.43      0.00
  -16   23    3    -12.88      0.00
  -16   24    2    -93.76      0.00
  -16   25    1      5.24      0.00
  -10   26    0     48.50      0.00
  -11   27    1     60.08      0.00
  -12   28    2     41.11      0.00
  -13   29    3      9.71      0.00
  -14   30    4     18.91      0.00
  -15   31    5    -13.08      0.00
  -16   32    6     -2.89      0.00
  -17   33    7    -16.83      0.00
  -18   34    8     -9.54      0.00
  -19   35    9     14.15      0.00
  -20   36   10     13.01      0.00
  -21   37   11     13.15      0.00
  -22   38   12     10.51      0.00
  -23   39   13     25.48      0.00
  -24   40   14     -9.23      0.00
  -25   41   15     11.66      0.00
  -26   42   16      3.51      0.00
  -27   43   17     25.05      0.00
  -28   44   18      3.00      0.00
  -29   45   19      5.67      0.00
  -30   46   20    -10.71      0.00
  -31   47   21      0.10      0.00
  -32   48   22     -7.30      0.00
  -33   49   23     -2.66      0.00
  -34   50   24      0.65      0.00
  -35   51   25     -6.00      0.00
  -36   52   26    -10.47      0.00
  -37   53   27     33.98      0.00
  -38   54   28     22.29      0.00
  -39   55   29     16.18      0.00
    0   15   24     19.54      0.00
   -1   15   23     17.93      0.00
   -2   15   22     -5.48      0.00
   -3   15   21     26.87      0.00
   -4   15   20    -28.68      0.00
   -5   15   19    -17.95      0.00
   -6   15   18     40.33      0.00
   -7   15   17     10.66      0.00
   -8   15   16    -25.99      0.00
   -9   15   15    -23.74      0.00
  -10   15   14     20.04      0.00
  -11   15   13    -35.72      0.00
  -15   16    8    -31.14      0.00
  -15   17    7      8.34      0.00
  -15   18    6    -22.74      0.00
  -15   19    5     27.49      0.00
  -15   20    4     20.38      0.00
  -15   21    3     -6.97      0.00
  -15   22    2    -69.10      0.00
  -15   23    1    -50.49      0.00
   -9   24    0    -28.81      0.00
  -10   25    1     -8.62      0.00
  -11   26    2    -49.86      0.00
  -12   27    3    -10.05      0.00
  -13   28    4     29.72      0.00
  -14   29    5    -31.59      0.00
  -15   30    6     11.31      0.00
  -16   31    7    -13.24      0.00
  -17   32    8     13.32      0.00
  -18   33    9      5.68      0.00
  -19   34   10     16.56      0.00
  -20   35   11     11.69      0.00
  -21   36   12     11.15      0.00
  -22   37   13     10.64      0.00
  -23   38   14     12.69      0.00
  -24   39   15    -10.71      0.00
  -25   40   16      8.51      0.00
  -26   41   17     42.56      0.00
  -27   42   18    -19.26      0.00
  -28   43   19    -10.45      0.00
  -29   44   20    -16.17      0.00
  -30   45   21     -5.53      0.00
  -31   46   22     -1.79      0.00
  -32   47   23     14.42      0.00
  -33   48   24     -2.81      0.00
  -34   49   25    -22.07      0.00
  -35   50   26     10.18      0.00
  -36   51   27     16.06      0.00
  -37   52   28      2.61      0.00
  -38   53   29      8.59      0.00
  -39   54   30      6.70      0.00
    0   14   22     16.61      0.00
   -1   14   21     15.10      0.00
   -2   14   20    -58.28      0.00
   -3   14   19      3.31      0.00
   -4   14   18     50.37      0.00
   -5   14   17     11.54      0.00
   -6   14   16    -16.96      0.00
   -7   14   15     17.69      0.00
   -8   14   14    -58.69      0.00
   -9   14   13    -21.88      0.00
  -10   14   12    -67.00      0.00
  -14   14    8     80.30      0.00
  -14   15    7    -41.67      0.00
  -14   16    6    -22.22      0.00
  -14   17    5     54.30      0.00
  -14   18    4    -12.76      0.00
  -14   19    3    -43.28      0.00
  -14   20    2      2.42      0.00
  -14   21    1    -17.35      0.00
   -8   22    0     10.85      0.00
   -9   23    1    -55.63      0.00
  -10   24    2   -119.18      0.00
  -11   25    3     -3.26      0.00
  -12   26    4     22.47      0.00
  -13   27    5     18.17      0.00
  -14   28    6    -17.47      0.00
  -15   29    7     17.00      0.00
  -16   30    8     10.29      0.00
  -17   31    9     10.80      0.00
  -18   32   10     -6.42      0.00
  -19   33   11     -4.80      0.00
  -20   34   12     15.49      0.00
  -21   35   13     12.44      0.00
  -22   36   14     -9.51      0.00
  -23   37   15     -5.63      0.00
  -24   38   16     -2.66      0.00
  -25   39   17     23.49      0.00
  -26   40   18      3.58      0.00
  -27   41   19      4.74      0.00
  -28   42   20     -7.83      0.00
  -29   43   21     -7.33      0.00
  -30   44   22      9.21      0.00
  -31   45   23    -15.04      0.00
  -32   46   24      0.11      0.00
  -33   47   25     -8.93      0.00
  -34   48   26      3.26      0.00
  -35   49   27      8.03      0.00
  -36   50   28     11.21      0.00
  -37   51   29    -11.26      0.00
  -38   52   30      5.47      0.00
  -39   53   31     11.45      0.00
  -40   54   32    -11.96      0.00
    0   13   20    -55.04      0.00
   -1   13   19     10.73      0.00
   -2   13   18     69.47      0.00
   -3   13   17    -23.34      0.00
   -4   13   16      6.75      0.00
   -5   13   15      0.93      0.00
   -6   13   14    -60.72      0.00
   -7   13   13    -40.00      0.00
   -8   13   12    -10.30      0.00
   -9   13   11     42.32      0.00
  -13   14    6    -53.48      0.00
  -13   15    5     -4.74      0.00
  -13   16    4     43.59      0.00
  -13   17    3    -48.13      0.00
  -13   18    2     36.31      0.00
  -13   19    1    -91.34      0.00
   -7   20    0    -15.73      0.00
   -8   21    1    -11.38      0.00
   -9   22    2    -22.22      0.00
  -10   23    3    -47.33      0.00
  -11   24    4     37.89      0.00
  -12   25    5     19.80      0.00
  -13   26    6    -24.03      0.00
  -14   27    7     -2.58      0.00
  -15   28    8     14.51      0.00
  -16   29    9     29.66      0.00
  -17   30   10      7.20      0.00
  -18   31   11     24.96      0.00
  -19   32   12    -14.28      0.00
  -20   33   13    -54.89      0.00
  -21   34   14     -1.33      0.00
  -22   35   15     13.20      0.00
  -23   36   16    -14.36      0.00
  -24   37   17     -0.78      0.00
  -25   38   18    -24.67      0.00
  -26   39   19     -2.62      0.00
  -28   41   21    -15.32      0.00
  -29   42   22     -2.26      0.00
  -30   43   23    -15.26      0.00
  -31   44   24     -2.32      0.00
  -32   45   25      1.66      0.00
  -33   46   26     -0.19      0.00
  -34   47   27      2.18      0.00
  -35   48   28     12.10      0.00
  -36   49   29     -8.12      0.00
  -37   50   30     -7.67      0.00
  -38   51   31     -1.82      0.00
  -39   52   32     -4.72      0.00
  -40   53   33    -18.36      0.00
  -36   48   54     -0.92      0.00
    0   12   18     47.81      0.00
   -1   12   17    -36.88      0.00
   -2   12   16     71.06      0.00
   -3   12   15    -18.00      0.00
   -4   12   14     -4.03      0.00
   -5   12   13     -8.78      0.00
   -6   12   12    -20.78      0.00
   -7   12   11     85.57      0.00
   -8   12   10     50.98      0.00
  -12   12    6    130.60      0.00
  -12   13    5      3.02      0.00
  -12   14    4     40.51      0.00
  -12   15    3    -54.00      0.00
  -12   16    2    -12.92      0.00
  -12   17    1     51.35      0.00
   -6   18    0    -68.35      0.00
   -7   19    1     28.78      0.00
   -8   20    2    -12.70      0.00
   -9   21    3    103.74      0.00
  -10   22    4     29.00      0.00
  -11   23    5    -30.43      0.00
  -12   24    6    -27.72      0.00
  -13   25    7    -25.32      0.00
  -14   26    8     -9.85      0.00
  -15   27    9     -0.21      0.00
  -16   28   10     24.26      0.00
  -17   29   11     -6.16      0.00
  -18   30   12    -28.63      0.00
  -19   31   13   -117.24      0.00
  -20   32   14     -0.33      0.00
  -21   33   15     -1.87      0.00
  -22   34   16      0.16      0.00
  -23   35   17     -9.58      0.00
  -24   36   18    -48.28      0.00
  -25   37   19    -13.28      0.00
  -26   38   20     18.03      0.00
  -27   39   21      2.21      0.00
  -28   40   22      4.55      0.00
  -29   41   23     -0.09      0.00
  -30   42   24      1.18      0.00
  -31   43   25    -11.07      0.00
  -32   44   26      2.63      0.00
  -33   45   27      0.31      0.00
  -34   46   28    -22.39      0.00
  -35   47   29     -3.41      0.00
  -36   48   30     -6.06      0.00
  -37   49   31     -4.71      0.00
  -38   50   32     -1.61      0.00
  -39   51   33     -6.08      0.00
  -40   52   34     13.53      0.00
    0   11   16    105.89      0.00
   -1   11   15     60.75      0.00
   -2   11   14    -63.57      0.00
   -3   11   13     27.34      0.00
   -4   11   12     46.76      0.00
   -5   11   11    102.25      0.00
   -6   11   10     66.73      0.00
   -7   11    9    108.66      0.00
  -11   12    4     76.77      0.00
  -11   13    3     30.41      0.00
  -11   14    2    159.41      0.00
  -11   15    1    -16.65      0.00
   -5   16    0    -16.20      0.00
   -6   17    1    -15.53      0.00
   -7   18    2    134.61      0.00
   -8   19    3     58.30      0.00
   -9   20    4     18.79      0.00
  -11   22    6    -32.30      0.00
  -12   23    7    -26.24      0.00
  -13   24    8     -0.27      0.00
  -14   25    9      4.45      0.00
  -15   26   10     26.15      0.00
  -16   27   11    -10.09      0.00
  -17   28   12    -27.18      0.00
  -18   29   13    -28.40      0.00
  -19   30   14     -0.13      0.00
  -20   31   15      2.17      0.00
  -21   32   16     31.74      0.00
  -22   33   17      9.91      0.00
  -23   34   18     17.67      0.00
  -24   35   19     13.06      0.00
  -25   36   20     10.43      0.00
  -26   37   21     -9.01      0.00
  -27   38   22     16.75      0.00
  -28   39   23     12.39      0.00
  -29   40   24      3.22      0.00
  -30   41   25     13.81      0.00
  -31   42   26     30.05      0.00
  -32   43   27    -11.12      0.00
  -33   44   28    -20.20      0.00
  -34   45   29      7.54      0.00
  -35   46   30    -18.06      0.00
  -36   47   31      1.58      0.00
  -37   48   32      3.68      0.00
  -38   49   33      7.33      0.00
  -39   50   34     13.74      0.00
  -40   51   35     -7.65      0.00
  -41   52   36     -2.48      0.00
    0   10   14   -122.38      0.00
   -1   10   13     10.96      0.00
   -2   10   12     56.98      0.00
   -3   10   11     51.06      0.00
   -4   10   10    -27.76      0.00
   -5   10    9    -77.46      0.00
   -6   10    8    116.21      0.00
  -10   10    4    457.30      0.00
  -10   11    3    -93.49      0.00
  -10   12    2    148.14      0.00
  -10   13    1   -302.18      0.00
   -4   14    0     -9.53      0.00
   -5   15    1    -55.14      0.00
   -6   16    2     23.13      0.00
   -7   17    3    -19.34      0.00
   -8   18    4    -12.94      0.00
   -9   19    5     -1.60      0.00
  -10   20    6     -0.62      0.00
  -11   21    7     -0.99      0.00
  -12   22    8     33.58      0.00
  -13   23    9     17.90      0.00
  -14   24   10     20.67      0.00
  -15   25   11    -20.51      0.00
  -16   26   12    -34.05      0.00
  -17   27   13     25.21      0.00
  -18   28   14    -21.55      0.00
  -19   29   15      8.97      0.00
  -20   30   16     23.03      0.00
  -21   31   17     29.43      0.00
  -22   32   18    -27.79      0.00
  -23   33   19     26.82      0.00
  -24   34   20      5.39      0.00
  -25   35   21    -75.47      0.00
  -26   36   22     19.92      0.00
  -27   37   23     -4.55      0.00
  -28   38   24      0.22      0.00
  -29   39   25     21.66      0.00
  -30   40   26     12.04      0.00
  -31   41   27      7.08      0.00
  -32   42   28    -20.31      0.00
  -33   43   29      4.80      0.00
  -34   44   30    -14.09      0.00
  -35   45   31     -4.35      0.00
  -36   46   32    -11.90      0.00
  -37   47   33      1.56      0.00
  -38   48   34     17.59      0.00
  -39   49   35      2.68      0.00
  -40   50   36      0.07      0.00
  -41   51   37     -3.40      0.00
    0    9   12    168.59      0.00
   -1    9   11    -28.85      0.00
   -2    9   10    131.19      0.00
   -3    9    9   -208.84      0.00
   -4    9    8     84.31      0.00
   -5    9    7   -306.44      0.00
   -9   10    2     88.46      0.00
   -9   11    1    -68.93      0.00
   -3   12    0     41.06      0.00
   -4   13    1     49.36      0.00
   -5   14    2    -14.94      0.00
   -6   15    3     -6.71      0.00
   -7   16    4     80.92      0.00
   -8   17    5    -10.98      0.00
   -9   18    6    -63.31      0.00
  -10   19    7    -41.09      0.00
  -11   20    8     18.54      0.00
  -12   21    9    -32.32      0.00
  -13   22   10    -34.89      0.00
  -14   23   11     -3.80      0.00
  -15   24   12    -26.38      0.00
  -16   25   13     27.89      0.00
  -17   26   14    -27.48      0.00
  -18   27   15      9.35      0.00
  -19   28   16     17.36      0.00
  -20   29   17    -11.53      0.00
  -21   30   18    -27.46      0.00
  -22   31   19     34.92      0.00
  -23   32   20      4.24      0.00
  -24   33   21    -23.80      0.00
  -25   34   22      7.07      0.00
  -26   35   23     -3.84      0.00
  -27   36   24     -3.88      0.00
  -28   37   25      3.52      0.00
  -29   38   26     17.77      0.00
  -30   39   27     21.47      0.00
  -31   40   28     15.64      0.00
  -32   41   29      1.16      0.00
  -33   42   30     13.45      0.00
  -34   43   31     -0.57      0.00
  -35   44   32     -7.98      0.00
  -36   45   33     -7.58      0.00
  -37   46   34      6.88      0.00
  -38   47   35      9.39      0.00
  -39   48   36     18.67      0.00
  -40   49   37     -4.52      0.00
  -41   50   38    -12.80      0.00
  -42   51   39      1.20      0.00
    0    8   10    138.04      0.00
   -1    8    9      5.88      0.00
   -2    8    8    -79.14      0.00
   -3    8    7    149.02      0.00
   -4    8    6    -85.79      0.00
   -8    8    2     17.82      0.00
   -8    9    1    -15.13      0.00
   -2   10    0    209.89      0.00
   -3   11    1     23.98      0.00
   -4   12    2    288.77      0.00
   -5   13    3    -67.56      0.00
   -6   14    4     83.68      0.00
   -7   15    5    -57.58      0.00
   -8   16    6    -34.96      0.00
   -9   17    7    -31.35      0.00
  -10   18    8     52.35      0.00
  -11   19    9     11.20      0.00
  -12   20   10    -28.50      0.00
  -13   21   11     40.31      0.00
  -14   22   12     36.66      0.00
  -15   23   13     -3.29      0.00
  -16   24   14     -0.22      0.00
  -17   25   15    -13.65      0.00
  -18   26   16     12.61      0.00
  -19   27   17    -22.07      0.00
  -20   28   18    -10.93      0.00
  -21   29   19     90.26      0.00
  -22   30   20     23.83      0.00
  -23   31   21     -3.94      0.00
  -24   32   22    -12.62      0.00
  -25   33   23     20.40      0.00
  -26   34   24    -67.51      0.00
  -27   35   25      6.33      0.00
  -28   36   26     17.08      0.00
  -29   37   27    -11.54      0.00
  -30   38   28      4.70      0.00
  -31   39   29      7.00      0.00
  -32   40   30     -5.76      0.00
  -33   41   31     11.26      0.00
  -34   42   32     13.19      0.00
  -35   43   33     -4.73      0.00
  -36   44   34     -1.03      0.00
  -37   45   35     10.96      0.00
  -38   46   36      1.48      0.00
  -39   47   37     16.00      0.00
  -40   48   38      7.64      0.00
  -41   49   39     -0.68      0.00
  -42   50   40      5.99      0.00
    0    7    8     69.74      0.00
   -1    7    7    103.38      0.00
   -2    7    6   -203.01      0.00
   -3    7    5    232.53      0.00
   -1    8    0    163.49      0.00
   -2    9    1     80.82      0.00
   -3   10    2    108.91      0.00
   -4   11    3    -67.22      0.00
   -5   12    4     34.26      0.00
   -6   13    5     86.02      0.00
   -7   14    6     47.41      0.00
   -8   15    7    -39.20      0.00
   -9   16    8     95.41      0.00
  -10   17    9      5.77      0.00
  -11   18   10     34.36      0.00
  -12   19   11     10.06      0.00
  -13   20   12      1.88      0.00
  -14   21   13    -31.79      0.00
  -15   22   14     -7.56      0.00
  -16   23   15     -7.01      0.00
  -17   24   16     12.32      0.00
  -18   25   17    -27.90      0.00
  -19   26   18     -2.72      0.00
  -20   27   19     34.21      0.00
  -21   28   20     13.07      0.00
  -22   29   21     -5.23      0.00
  -23   30   22    -36.29      0.00
  -24   31   23    -17.36      0.00
  -25   32   24    -53.70      0.00
  -26   33   25    -19.04      0.00
  -27   34   26     -9.48      0.00
  -28   35   27    -13.83      0.00
  -29   36   28      0.34      0.00
  -30   37   29      3.23      0.00
  -31   38   30      6.86      0.00
  -32   39   31     23.38      0.00
  -33   40   32     19.35      0.00
  -34   41   33     11.82      0.00
  -35   42   34    -10.77      0.00
  -36   43   35      2.01      0.00
  -37   44   36     -9.49      0.00
  -38   45   37      4.79      0.00
  -39   46   38     16.22      0.00
  -40   47   39     12.25      0.00
  -41   48   40     -3.35      0.00
  -42   49   41      5.16      0.00
    0    6    6   -184.71      0.00
   -1    6    5     96.77      0.00
   -2    6    4    -77.16      0.00
    0    6    0    163.99      0.00
   -1    7    1    101.40      0.00
   -2    8    2   -121.58      0.00
   -3    9    3   -127.54      0.00
   -4   10    4    114.34      0.00
   -5   11    5    197.87      0.00
   -6   12    6    -73.82      0.00
   -7   13    7   -184.78      0.00
   -8   14    8    -84.49      0.00
   -9   15    9     52.52      0.00
  -10   16   10     38.25      0.00
  -11   17   11     -2.05      0.00
  -12   18   12     16.11      0.00
  -13   19   13    -38.45      0.00
  -14   20   14     68.56      0.00
  -15   21   15     21.50      0.00
  -16   22   16     52.36      0.00
  -17   23   17     -2.20      0.00
  -18   24   18    -35.06      0.00
  -19   25   19     11.56      0.00
  -20   26   20     20.54      0.00
  -21   27   21    -33.81      0.00
  -22   28   22     40.89      0.00
  -23   29   23    -16.75      0.00
  -24   30   24     22.49      0.00
  -25   31   25     -8.40      0.00
  -26   32   26      1.29      0.00
  -27   33   27      6.57      0.00
  -28   34   28     16.70      0.00
  -29   35   29      9.04      0.00
  -31   37   31     -1.84      0.00
  -32   38   32     22.87      0.00
  -33   39   33     -1.04      0.00
  -34   40   34     -4.35      0.00
  -35   41   35     11.19      0.00
  -36   42   36      0.38      0.00
  -37   43   37      1.65      0.00
  -38   44   38    -19.56      0.00
  -39   45   39      7.37      0.00
  -40   46   40     17.85      0.00
  -41   47   41     -4.82      0.00
  -42   48   42      1.15      0.00
  -43   49   43     17.87      0.00
    0    5    4   -409.57      0.00
   -1    5    3    440.51      0.00
   -1    6    2     70.27      0.00
   -2    7    3   -123.84      0.00
   -3    8    4     12.64      0.00
   -4    9    5    166.09      0.00
   -5   10    6    -79.38      0.00
   -6   11    7   -536.08      0.00
   -7   12    8     -6.49      0.00
   -8   13    9      1.37      0.00
   -9   14   10    -15.48      0.00
  -10   15   11     36.20      0.00
  -11   16   12   -110.87      0.00
  -12   17   13     20.90      0.00
  -13   18   14    -22.93      0.00
  -14   19   15     30.65      0.00
  -15   20   16      9.88      0.00
  -16   21   17     -7.30      0.00
  -17   22   18    -62.54      0.00
  -18   23   19      0.06      0.00
  -19   24   20    -39.61      0.00
  -20   25   21     -4.00      0.00
  -21   26   22     -5.31      0.00
  -22   27   23     -3.77      0.00
  -23   28   24     65.05      0.00
  -24   29   25     19.03      0.00
  -25   30   26     -9.84      0.00
  -26   31   27    -16.39      0.00
  -27   32   28      3.45      0.00
  -28   33   29     -1.59      0.00
  -29   34   30     -5.23      0.00
  -30   35   31      3.99      0.00
  -31   36   32     12.01      0.00
  -32   37   33      3.92      0.00
  -33   38   34      9.42      0.00
  -34   39   35      8.80      0.00
  -35   40   36      4.74      0.00
  -36   41   37     -2.70      0.00
  -37   42   38    -63.84      0.00
  -38   43   39      2.14      0.00
  -39   44   40     10.78      0.00
  -40   45   41      8.56      0.00
  -41   46   42      4.96      0.00
  -42   47   43     -5.86      0.00
  -43   48   44    -21.08      0.00
    0    4    2    715.95      0.00
   -2    2    8   -230.29      0.00
   -4    4   10    409.82      0.00
   -6    6   12   -152.61      0.00
   -8    8   14    134.13      0.00
  -10   10   16    -52.23      0.00
  -12   12   18    -12.73      0.00
  -14   14   20    -58.61      0.00
  -16   16   22     27.41      0.00
  -18   18   24    -60.62      0.00
  -20   20   26      1.63      0.00
  -22   22   28    -29.21      0.00
  -24   24   30      0.01      0.00
  -26   26   32    -38.01      0.00
  -28   28   34     22.38      0.00
  -30   30   36    -10.62      0.00
  -32   32   38    -41.62      0.00
  -34   34   40    -12.09      0.00
  -36   36   42     29.24      0.00
  -38   38   44    -10.78      0.00
  -40   40   46     19.16      0.00
  -42   42   48    -27.13      0.00
  -44   44   50     17.01      0.00
    0    1    8   -291.92      0.00
   -1    2    9   -438.66      0.00
   -2    3   10    159.24      0.00
   -3    4   11   -140.42      0.00
   -4    5   12    171.83      0.00
   -5    6   13    -88.82      0.00
   -6    7   14     29.80      0.00
   -7    8   15    -62.79      0.00
   -8    9   16    -57.99      0.00
   -9   10   17     26.51      0.00
  -10   11   18     58.88      0.00
  -11   12   19    -76.93      0.00
  -12   13   20    -37.48      0.00
  -13   14   21      1.43      0.00
  -14   15   22    -31.37      0.00
  -15   16   23    -93.41      0.00
  -16   17   24     43.25      0.00
  -17   18   25    -16.57      0.00
  -18   19   26     49.07      0.00
  -19   20   27    -19.00      0.00
  -20   21   28    -10.56      0.00
  -21   22   29    -11.17      0.00
  -22   23   30     20.33      0.00
  -23   24   31    -34.64      0.00
  -24   25   32    -17.30      0.00
  -25   26   33     -4.85      0.00
  -26   27   34    -14.80      0.00
  -27   28   35    -12.99      0.00
  -28   29   36     17.58      0.00
  -29   30   37     44.67      0.00
  -30   31   38      4.00      0.00
  -31   32   39    -14.00      0.00
  -32   33   40    -27.36      0.00
  -33   34   41    -26.03      0.00
  -34   35   42      6.52      0.00
  -35   36   43     -1.05      0.00
  -36   37   44      3.50      0.00
  -37   38   45     -2.07      0.00
  -38   39   46     -1.29      0.00
  -39   40   47     -6.24      0.00
  -40   41   48     -5.30      0.00
  -41   42   49     13.38      0.00
  -42   43   50      9.13      0.00
  -43   44   51    -10.84      0.00
    0    2   10   -185.30      0.00
   -1    3   11   -115.72      0.00
   -2    4   12     43.68      0.00
   -3    5   13   -144.97      0.00
   -4    6   14   -172.55      0.00
   -5    7   15    -30.03      0.00
   -6    8   16    -17.37      0.00
   -7    9   17    114.01      0.00
   -8   10   18      8.99      0.00
   -9   11   19     11.58      0.00
  -10   12   20     46.07      0.00
  -11   13   21     21.61      0.00
  -12   14   22    -20.03      0.00
  -13   15   23     28.57      0.00
  -14   16   24     15.36      0.00
  -15   17   25      0.08      0.00
  -16   18   26    -14.32      0.00
  -17   19   27     12.25      0.00
  -18   20   28    -31.40      0.00
  -19   21   29     21.17      0.00
  -20   22   30     13.63      0.00
  -21   23   31     12.17      0.00
  -22   24   32      5.78      0.00
  -23   25   33     17.96      0.00
  -24   26   34    -25.33      0.00
  -25   27   35    -16.18      0.00
  -26   28   36     -1.72      0.00
  -27   29   37     25.91      0.00
  -28   30   38      3.32      0.00
  -29   31   39      1.04      0.00
  -30   32   40    -12.21      0.00
  -31   33   41     -8.86      0.00
  -32   34   42     14.30      0.00
  -33   35   43     21.34      0.00
  -34   36   44     22.53      0.00
  -35   37   45      2.20      0.00
  -36   38   46     -6.11      0.00
  -37   39   47     -0.01      0.00
  -38   40   48      2.28      0.00
  -39   41   49     -4.79      0.00
  -40   42   50      5.30      0.00
  -41   43   51      9.08      0.00
  -42   44   52      0.01      0.00
    0    3   12    293.81      0.00
   -1    4   13    -64.01      0.00
   -2    5   14    -45.90      0.00
   -3    6   15    -80.27      0.00
   -4    7   16     32.69      0.00
   -5    8   17    163.95      0.00
   -6    9   18    -50.93      0.00
   -7   10   19     28.64      0.00
   -8   11   20     82.98      0.00
   -9   12   21    -33.46      0.00
  -10   13   22    -23.62      0.00
  -11   14   23     45.72      0.00
  -12   15   24    -31.83      0.00
  -13   16   25     26.98      0.00
  -14   17   26     37.35      0.00
  -15   18   27     19.56      0.00
  -16   19   28     31.92      0.00
  -17   20   29     -1.07      0.00
  -18   21   30    -10.20      0.00
  -19   22   31    -30.82      0.00
  -20   23   32     11.02      0.00
  -21   24   33     36.13      0.00
  -22   25   34     28.11      0.00
  -23   26   35    -63.24      0.00
  -24   27   36    -17.47      0.00
  -25   28   37     26.37      0.00
  -26   29   38    -16.43      0.00
  -27   30   39      8.46      0.00
  -28   31   40    -11.35      0.00
  -29   32   41     -3.78      0.00
  -30   33   42     10.74      0.00
  -31   34   43      1.11      0.00
  -32   35   44      9.76      0.00
  -33   36   45     12.81      0.00
  -34   37   46     11.03      0.00
  -35   38   47     19.94      0.00
  -36   39   48     -1.96      0.00
  -37   40   49      1.95      0.00
  -38   41   50      8.84      0.00
  -39   42   51     11.37      0.00
  -40   43   52      2.60      0.00
  -41   44   53    -17.83      0.00
    0    4   14    -64.72      0.00
   -1    5   15     56.72      0.00
   -2    6   16   -135.90      0.00
   -3    7   17    199.72      0.00
   -4    8   18    -46.70      0.00
   -5    9   19    -19.96      0.00
   -6   10   20     -4.47      0.00
   -7   11   21    -99.15      0.00
   -8   12   22     44.20      0.00
   -9   13   23      8.85      0.00
  -10   14   24    -10.38      0.00
  -11   15   25    -37.86      0.00
  -12   16   26    -39.25      0.00
  -13   17   27    -26.94      0.00
  -14   18   28      0.84      0.00
  -15   19   29    -17.02      0.00
  -16   20   30     -6.44      0.00
  -17   21   31     -6.23      0.00
  -18   22   32      0.28      0.00
  -19   23   33    -17.66      0.00
  -20   24   34    -17.39      0.00
  -21   25   35    -79.98      0.00
  -22   26   36     -1.04      0.00
  -23   27   37      7.49      0.00
  -24   28   38    -15.26      0.00
  -25   29   39      4.43      0.00
  -26   30   40     -9.06      0.00
  -27   31   41      1.91      0.00
  -28   32   42      8.13      0.00
  -29   33   43     -8.90      0.00
  -30   34   44    -12.06      0.00
  -31   35   45    -19.44      0.00
  -32   36   46    -23.03      0.00
  -33   37   47      6.21      0.00
  -34   38   48      2.68      0.00
  -35   39   49      3.22      0.00
  -36   40   50     -1.28      0.00
  -37   41   51     -0.76      0.00
  -38   42   52     -0.17      0.00
  -39   43   53      6.31      0.00
  -40   44   54     -9.61      0.00
    0    5   16   -181.10      0.00
   -1    6   17     41.47      0.00
   -2    7   18     70.94      0.00
   -3    8   19     -8.96      0.00
   -4    9   20    -55.82      0.00
   -5   10   21    -11.64      0.00
   -6   11   22    149.79      0.00
   -7   12   23     10.65      0.00
   -8   13   24     -9.45      0.00
   -9   14   25    -18.87      0.00
  -10   15   26    -70.52      0.00
  -11   16   27    -22.29      0.00
  -13   18   29    -21.91      0.00
  -14   19   30     35.48      0.00
  -15   20   31     -0.26      0.00
  -16   21   32      1.82      0.00
  -17   22   33    -14.80      0.00
  -18   23   34    -22.20      0.00
  -19   24   35    -24.14      0.00
  -20   25   36     -5.02      0.00
  -21   26   37    -33.29      0.00
  -22   27   38     16.64      0.00
  -23   28   39     12.80      0.00
  -24   29   40     -7.72      0.00
  -25   30   41     17.81      0.00
  -26   31   42    -11.18      0.00
  -27   32   43      5.41      0.00
  -28   33   44      6.26      0.00
  -29   34   45      0.56      0.00
  -30   35   46     -8.73      0.00
  -31   36   47     -2.05      0.00
  -32   37   48      5.55      0.00
  -33   38   49     -9.34      0.00
  -34   39   50      4.08      0.00
  -35   40   51     -8.06      0.00
  -36   41   52     -3.14      0.00
  -37   42   53     -6.65      0.00
  -38   43   54      1.57      0.00
  -39   44   55     18.72      0.00
    0    6   18    -88.49      0.00
   -1    7   19     23.16      0.00
   -2    8   20    -51.79      0.00
   -3    9   21     81.41      0.00
   -4   10   22     68.03      0.00
   -5   11   23     27.71      0.00
   -6   12   24     16.95      0.00
   -7   13   25     79.58      0.00
   -8   14   26     -9.51      0.00
   -9   15   27     12.22      0.00
  -11   17   29    -30.10      0.00
  -12   18   30     -0.50      0.00
  -13   19   31     10.27      0.00
  -14   20   32      8.52      0.00
  -15   21   33     55.40      0.00
  -16   22   34     -1.39      0.00
  -17   23   35     14.08      0.00
  -18   24   36      5.33      0.00
  -19   25   37    -15.67      0.00
  -20   26   38     18.32      0.00
  -21   27   39      2.29      0.00
  -22   28   40     23.23      0.00
  -23   29   41     27.32      0.00
  -24   30   42    -11.56      0.00
  -25   31   43     11.66      0.00
  -26   32   44      5.86      0.00
  -27   33   45      0.94      0.00
  -28   34   46      7.69      0.00
  -29   35   47      4.53      0.00
  -30   36   48      8.19      0.00
  -31   37   49     12.04      0.00
  -32   38   50     -1.55      0.00
  -33   39   51      0.51      0.00
  -34   40   52      2.71      0.00
  -35   41   53     -9.21      0.00
  -36   42   54     -4.04      0.00
  -37   43   55     17.17      0.00
  -38   44   56     16.91      0.00
    0    7   20     60.98      0.00
   -1    8   21     -5.57      0.00
   -2    9   22     -7.54      0.00
   -3   10   23     -8.99      0.00
   -4   11   24      7.69      0.00
   -5   12   25     -1.85      0.00
   -6   13   26      3.37      0.00
   -7   14   27     20.19      0.00
   -8   15   28     23.86      0.00
   -9   16   29    -19.41      0.00
  -10   17   30     12.35      0.00
  -11   18   31     14.03      0.00
  -12   19   32      6.01      0.00
  -13   20   33     25.06      0.00
  -14   21   34      4.05      0.00
  -15   22   35    -18.68      0.00
  -16   23   36     10.99      0.00
  -17   24   37     17.48      0.00
  -18   25   38     18.68      0.00
  -19   26   39    -20.54      0.00
  -20   27   40     11.57      0.00
  -21   28   41     -0.74      0.00
  -22   29   42      7.68      0.00
  -23   30   43     23.10      0.00
  -24   31   44     -2.06      0.00
  -25   32   45     13.93      0.00
  -26   33   46     14.74      0.00
  -27   34   47      8.28      0.00
  -28   35   48    -11.25      0.00
  -29   36   49     20.67      0.00
  -30   37   50     -5.92      0.00
  -31   38   51      0.55      0.00
  -32   39   52      3.84      0.00
  -33   40   53      8.02      0.00
  -34   41   54      4.60      0.00
  -35   42   55     -5.07      0.00
  -36   43   56      0.95      0.00
  -37   44   57      4.69      0.00
    0    8   22    -17.06      0.00
   -1    9   23      8.91      0.00
   -2   10   24     13.68      0.00
   -3   11   25    -16.79      0.00
   -4   12   26     30.56      0.00
   -5   13   27     24.96      0.00
   -6   14   28     21.15      0.00
   -7   15   29    -34.23      0.00
   -8   16   30     12.86      0.00
   -9   17   31      6.33      0.00
  -10   18   32     40.91      0.00
  -11   19   33     20.61      0.00
  -12   20   34      8.17      0.00
  -13   21   35    -17.83      0.00
  -14   22   36    -12.06      0.00
  -15   23   37      3.76      0.00
  -16   24   38     -0.65      0.00
  -17   25   39    -19.24      0.00
  -18   26   40     19.15      0.00
  -19   27   41     -6.11      0.00
  -20   28   42    -10.19      0.00
  -21   29   43    -33.78      0.00
  -22   30   44    -24.34      0.00
  -23   31   45     -5.60      0.00
  -24   32   46     -2.48      0.00
  -25   33   47    -18.38      0.00
  -26   34   48      7.00      0.00
  -27   35   49      4.57      0.00
  -28   36   50      6.48      0.00
  -29   37   51    -10.04      0.00
  -30   38   52    -15.56      0.00
  -31   39   53     43.21      0.00
  -32   40   54      8.58      0.00
  -33   41   55     -5.75      0.00
  -34   42   56      3.07      0.00
  -35   43   57     -5.39      0.00
  -36   44   58     -7.80      0.00
    0    9   24    -13.12      0.00
   -1   10   25     -7.39      0.00
   -2   11   26      2.11      0.00
   -3   12   27    -24.77      0.00
   -4   13   28    -19.72      0.00
   -5   14   29    -15.88      0.00
   -6   15   30     -1.92      0.00
   -7   16   31    -12.36      0.00
   -8   17   32     37.21      0.00
   -9   18   33     -2.99      0.00
  -10   19   34     -7.66      0.00
  -11   20   35     35.39      0.00
  -12   21   36     13.37      0.00
  -13   22   37      6.18      0.00
  -14   23   38    -29.65      0.00
  -15   24   39    -20.47      0.00
  -16   25   40      6.95      0.00
  -17   26   41     11.11      0.00
  -18   27   42     -2.58      0.00
  -19   28   43      0.41      0.00
  -20   29   44     -2.66      0.00
  -21   30   45      3.79      0.00
  -22   31   46      5.31      0.00
  -23   32   47    -11.37      0.00
  -24   33   48     -1.33      0.00
  -25   34   49    -28.51      0.00
  -26   35   50     -0.30      0.00
  -27   36   51      4.84      0.00
  -28   37   52    -39.63      0.00
  -29   38   53     10.93      0.00
  -30   39   54      3.30      0.00
  -31   40   55      6.72      0.00
  -32   41   56     18.39      0.00
  -33   42   57      2.47      0.00
  -34   43   58    -11.81      0.00
  -35   44   59      0.30      0.00
  -10   21    5    -43.43      0.00
    0   10   26     -9.45      0.00
   -1   11   27    -52.35      0.00
   -2   12   28     -6.25      0.00
   -3   13   29     37.54      0.00
   -4   14   30      8.63      0.00
   -5   15   31    -48.41      0.00
   -6   16   32      6.79      0.00
   -7   17   33    -35.87      0.00
   -8   18   34    -18.75      0.00
   -9   19   35      6.07      0.00
  -10   20   36     25.19      0.00
  -11   21   37    -23.55      0.00
  -12   22   38      1.51      0.00
  -14   24   40     10.57      0.00
  -15   25   41     39.63      0.00
  -16   26   42      8.10      0.00
  -17   27   43    -19.20      0.00
  -18   28   44     -5.86      0.00
  -19   29   45      5.61      0.00
  -20   30   46     30.40      0.00
  -21   31   47      9.58      0.00
  -22   32   48     13.65      0.00
  -23   33   49      1.67      0.00
  -24   34   50     21.38      0.00
  -25   35   51     11.27      0.00
  -26   36   52    -17.77      0.00
  -27   37   53    -20.48      0.00
  -28   38   54      9.84      0.00
  -29   39   55      0.20      0.00
  -30   40   56      1.75      0.00
  -31   41   57     -3.95      0.00
  -32   42   58     -5.61      0.00
  -33   43   59      0.73      0.00
  -34   44   60      1.27      0.00
    0   11   28    -24.04      0.00
   -1   12   29      8.39      0.00
   -2   13   30    -17.43      0.00
   -3   14   31    -16.98      0.00
   -4   15   32     -4.82      0.00
   -5   16   33     20.85      0.00
   -6   17   34     24.74      0.00
   -7   18   35     18.52      0.00
   -8   19   36     -4.13      0.00
   -9   20   37    -86.79      0.00
  -10   21   38    -30.40      0.00
  -11   22   39     -1.11      0.00
  -12   23   40     -0.34      0.00
  -13   24   41    100.93      0.00
  -14   25   42      4.47      0.00
  -15   26   43     -9.31      0.00
  -16   27   44     15.00      0.00
  -17   28   45      5.28      0.00
  -18   29   46    -16.56      0.00
  -19   30   47     14.58      0.00
  -20   31   48      9.98      0.00
  -21   32   49      3.09      0.00
  -22   33   50     11.32      0.00
  -23   34   51     20.90      0.00
  -24   35   52     30.91      0.00
  -25   36   53      3.17      0.00
  -26   37   54     -4.71      0.00
  -27   38   55     11.01      0.00
  -28   39   56      2.24      0.00
  -29   40   57    -12.86      0.00
  -30   41   58     -8.35      0.00
  -31   42   59      4.31      0.00
  -32   43   60     -2.43      0.00
  -33   44   61      0.68      0.00
    0   12   30     72.50      0.00
   -1   13   31     10.70      0.00
   -2   14   32     -9.65      0.00
   -3   15   33    -14.45      0.00
   -4   16   34      3.80      0.00
   -5   17   35     14.50      0.00
   -6   18   36      5.67      0.00
   -7   19   37    -20.59      0.00
   -8   20   38     -8.63      0.00
   -9   21   39      3.28      0.00
  -10   22   40     -5.72      0.00
  -11   23   41     50.91      0.00
  -12   24   42      5.31      0.00
  -13   25   43     -2.72      0.00
  -14   26   44     16.40      0.00
  -15   27   45    -25.75      0.00
  -16   28   46     -3.38      0.00
  -17   29   47      8.79      0.00
  -18   30   48      8.42      0.00
  -19   31   49    -27.89      0.00
  -20   32   50     20.52      0.00
  -21   33   51      7.59      0.00
  -22   34   52     20.38      0.00
  -23   35   53      0.23      0.00
  -24   36   54    -12.01      0.00
  -25   37   55     28.89      0.00
  -26   38   56     -2.48      0.00
  -27   39   57    -11.44      0.00
  -28   40   58    -10.06      0.00
  -29   41   59      1.28      0.00
  -30   42   60     -3.16      0.00
  -31   43   61     12.37      0.00
  -32   44   62      0.94      0.00
    0   13   32     11.81      0.00
   -1   14   33     19.97      0.00
   -2   15   34      3.29      0.00
   -3   16   35     11.82      0.00
   -4   17   36    -23.74      0.00
   -5   18   37      1.47      0.00
   -6   19   38    -12.36      0.00
   -7   20   39    -21.07      0.00
   -8   21   40     26.74      0.00
   -9   22   41     15.36      0.00
  -10   23   42     -6.19      0.00
  -11   24   43     11.84      0.00
  -12   25   44    -24.08      0.00
  -13   26   45      6.70      0.00
  -14   27   46      7.25      0.00
  -15   28   47     -9.18      0.00
  -16   29   48    -14.03      0.00
  -17   30   49      2.02      0.00
  -18   31   50    -18.79      0.00
  -19   32   51    -10.22      0.00
  -20   33   52    -15.64      0.00
  -21   34   53     -0.99      0.00
  -22   35   54    -14.83      0.00
  -23   36   55      6.92      0.00
  -24   37   56     -6.10      0.00
  -25   38   57     -7.01      0.00
  -26   39   58      4.94      0.00
  -27   40   59    -18.19      0.00
  -28   41   60     10.28      0.00
  -29   42   61      8.97      0.00
  -30   43   62     -5.62      0.00
  -31   44   63      0.01      0.00
    0   14   34      1.86      0.00
   -1   15   35      5.76      0.00
   -2   16   36      0.82      0.00
   -3   17   37     20.34      0.00
   -4   18   38     23.03      0.00
   -5   19   39    -13.65      0.00
   -6   20   40      4.21      0.00
   -7   21   41     19.76      0.00
   -8   22   42    -34.10      0.00
   -9   23   43      1.35      0.00
  -10   24   44    -32.22      0.00
  -11   25   45     12.49      0.00
  -12   26   46     -2.46      0.00
  -13   27   47     -3.72      0.00
  -14   28   48      5.50      0.00
  -15   29   49     -2.90      0.00
  -16   30   50    -55.66      0.00
  -17   31   51     -6.40      0.00
  -18   32   52     -4.37      0.00
  -19   33   53     -3.75      0.00
  -20   34   54    -11.20      0.00
  -21   35   55    -13.43      0.00
  -22   36   56      9.13      0.00
  -23   37   57      5.11      0.00
  -24   38   58     12.79      0.00
  -25   39   59      4.12      0.00
  -26   40   60      7.61      0.00
  -27   41   61     -5.87      0.00
  -28   42   62    -10.06      0.00
  -29   43   63     -8.80      0.00
  -30   44   64      3.47      0.00
    0   15   36      2.38      0.00
   -1   16   37     10.44      0.00
   -2   17   38      1.78      0.00
   -3   18   39      8.84      0.00
   -4   19   40      4.81      0.00
   -5   20   41     27.20      0.00
   -6   21   42    -26.08      0.00
   -7   22   43    -19.98      0.00
   -8   23   44     25.47      0.00
   -9   24   45     -7.08      0.00
  -10   25   46     -1.51      0.00
  -11   26   47      1.70      0.00
  -12   27   48     11.48      0.00
  -13   28   49     -9.78      0.00
  -14   29   50    -13.62      0.00
  -15   30   51      9.10      0.00
  -16   31   52     -6.82      0.00
  -17   32   53      2.90      0.00
  -18   33   54     -7.94      0.00
  -19   34   55    -10.64      0.00
  -20   35   56      1.04      0.00
  -21   36   57      3.91      0.00
  -22   37   58      1.90      0.00
  -23   38   59     10.66      0.00
  -24   39   60     13.39      0.00
  -25   40   61    -12.55      0.00
  -26   41   62      0.98      0.00
  -27   42   63    -34.33      0.00
  -28   43   64     -2.46      0.00
  -29   44   65      0.52      0.00
  -10   16   28      2.01      0.00
    0   16   38    -17.41      0.00
   -1   17   39      6.20      0.00
   -2   18   40      7.32      0.00
   -3   19   41     -5.91      0.00
   -4   20   42    -14.70      0.00
   -5   21   43     -6.27      0.00
   -6   22   44     18.94      0.00
   -7   23   45     -1.07      0.00
   -8   24   46     -9.41      0.00
   -9   25   47     22.14      0.00
  -10   26   48      3.42      0.00
  -11   27   49      6.44      0.00
  -12   28   50      7.46      0.00
  -13   29   51      1.99      0.00
  -14   30   52      0.93      0.00
  -15   31   53      7.33      0.00
  -16   32   54      1.66      0.00
  -17   33   55     10.16      0.00
  -18   34   56     11.57      0.00
  -19   35   57      3.16      0.00
  -20   36   58     -6.94      0.00
  -21   37   59     -3.89      0.00
  -22   38   60      3.61      0.00
  -23   39   61      2.26      0.00
  -24   40   62    -12.93      0.00
  -25   41   63     -7.60      0.00
  -26   42   64    -12.72      0.00
  -27   43   65      5.50      0.00
  -28   44   66     -3.13      0.00
  -12   17   28     -9.23      0.00
    0   17   40    -15.79      0.00
   -1   18   41    -13.01      0.00
   -2   19   42    -10.39      0.00
   -3   20   43    -26.27      0.00
   -4   21   44    -24.35      0.00
   -5   22   45     16.59      0.00
   -6   23   46     -1.53      0.00
   -7   24   47      5.79      0.00
   -8   25   48      2.65      0.00
   -9   26   49     -8.49      0.00
  -10   27   50      5.03      0.00
  -11   28   51      8.95      0.00
  -12   29   52      9.98      0.00
  -13   30   53     -4.96      0.00
  -14   31   54    -12.34      0.00
  -15   32   55     -7.96      0.00
  -16   33   56      2.49      0.00
  -17   34   57      1.49      0.00
  -18   35   58      9.61      0.00
  -19   36   59     -2.22      0.00
  -20   37   60     -1.12      0.00
  -21   38   61     -6.03      0.00
  -22   39   62    -24.17      0.00
  -23   40   63     -0.19      0.00
  -24   41   64      4.83      0.00
  -25   42   65      0.96      0.00
  -26   43   66     10.11      0.00
    0   18   42      4.61      0.00
   -1   19   43    -26.18      0.00
   -2   20   44     -2.07      0.00
   -3   21   45      0.76      0.00
   -4   22   46    -12.87      0.00
   -5   23   47    -27.06      0.00
   -6   24   48      4.55      0.00
   -7   25   49    -11.18      0.00
   -8   26   50     16.07      0.00
   -9   27   51     18.75      0.00
  -10   28   52     -5.75      0.00
  -11   29   53     -0.06      0.00
  -13   31   55     -8.73      0.00
  -14   32   56      8.76      0.00
  -15   33   57      1.12      0.00
  -16   34   58      8.87      0.00
  -17   35   59     -9.31      0.00
  -18   36   60     10.54      0.00
  -19   37   61     -1.49      0.00
  -20   38   62    -19.55      0.00
  -21   39   63    -10.56      0.00
  -22   40   64     -5.99      0.00
  -23   41   65     -4.16      0.00
  -24   42   66      0.94      0.00
  -25   43   67     14.03      0.00
    0   19   44     12.13      0.00
   -1   20   45     -6.99      0.00
   -2   21   46    -11.49      0.00
   -3   22   47     -5.35      0.00
   -4   23   48    -17.99      0.00
   -5   24   49     -2.22      0.00
   -6   25   50     22.88      0.00
   -7   26   51     11.84      0.00
   -8   27   52      4.54      0.00
   -9   28   53     19.99      0.00
  -11   30   55     -4.87      0.00
  -12   31   56    -17.80      0.00
  -13   32   57    -12.20      0.00
  -14   33   58      0.10      0.00
  -15   34   59     -3.60      0.00
  -16   35   60      2.55      0.00
  -17   36   61     -0.14      0.00
  -18   37   62    -11.69      0.00
  -19   38   63     -5.43      0.00
  -20   39   64     -6.84      0.00
  -21   40   65      5.97      0.00
  -22   41   66     -4.60      0.00
  -23   42   67      4.33      0.00
  -24   43   68    -15.23      0.00
    0   20   46    -22.83      0.00
   -1   21   47    -14.23      0.00
   -2   22   48    -50.37      0.00
   -3   23   49      4.08      0.00
   -4   24   50     23.21      0.00
   -5   25   51    -10.17      0.00
   -6   26   52      4.91      0.00
   -7   27   53      3.21      0.00
   -9   29   55      6.10      0.00
  -10   30   56    -14.23      0.00
  -11   31   57     -2.91      0.00
  -12   32   58      0.08      0.00
  -13   33   59      1.87      0.00
  -14   34   60      0.96      0.00
  -15   35   61    -11.56      0.00
  -16   36   62     14.78      0.00
  -17   37   63      0.94      0.00
  -18   38   64      6.12      0.00
  -19   39   65      8.03      0.00
  -20   40   66      3.86      0.00
  -21   41   67     -0.44      0.00
  -22   42   68    -23.17      0.00
  -23   43   69     -4.21      0.00
    0   21   48    -23.99      0.00
   -1   22   49      1.02      0.00
   -2   23   50      4.13      0.00
   -3   24   51      8.17      0.00
   -4   25   52     -0.32      0.00
   -5   26   53      5.43      0.00
   -7   28   55     12.20      0.00
   -8   29   56     -4.88      0.00
   -9   30   57     -7.93      0.00
  -10   31   58    -18.83      0.00
  -11   32   59     -5.82      0.00
  -12   33   60      3.79      0.00
  -13   34   61     -9.14      0.00
  -14   35   62     27.43      0.00
  -15   36   63     15.80      0.00
  -16   37   64      8.62      0.00
  -17   38   65      0.45      0.00
  -18   39   66      7.35      0.00
  -19   40   67     10.99      0.00
  -20   41   68     -6.08      0.00
  -21   42   69      2.94      0.00
  -22   43    7      7.94      0.00
    0   22   50     13.48      0.00
   -1   23   51     39.78      0.00
   -2   24   52    -37.95      0.00
   -3   25   53     -4.02      0.00
   -5   27   55      8.58      0.00
   -6   28   56     15.14      0.00
   -7   29   57     -3.87      0.00
   -8   30   58     12.57      0.00
   -9   31   59     -1.98      0.00
  -10   32   60     -6.04      0.00
  -11   33   61     -5.59      0.00
  -12   34   62     -6.88      0.00
  -13   35   63      4.98      0.00
  -14   36   64      1.72      0.00
  -15   37   65     -8.56      0.00
  -16   38   66     -9.95      0.00
  -17   39   67     10.91      0.00
  -18   40   68     -1.64      0.00
  -19   41   69      8.11      0.00
  -20   42   70     -4.74      0.00
  -13   23   39    -19.23      0.00
    0   23   52    -73.53      0.00
   -1   24   53     -5.56      0.00
   -3   26   55    -12.09      0.00
   -4   27   56      2.05      0.00
   -5   28   57    -29.31      0.00
   -6   29   58      4.00      0.00
   -7   30   59     -9.03      0.00
   -8   31   60     11.89      0.00
   -9   32   61     26.51      0.00
  -10   33   62     -1.11      0.00
  -11   34   63     -0.84      0.00
  -12   35   64    -10.93      0.00
  -13   36   65     -4.14      0.00
  -14   37   66    -17.27      0.00
  -15   38   67      5.59      0.00
  -16   39   68      1.15      0.00
  -17   40   69     -4.25      0.00
  -18   41   70      3.22      0.00
  -24   42   12    -29.05      0.00
   -1   25   55    -16.08      0.00
   -2   26   56    -16.21      0.00
   -3   27   57    -21.87      0.00
   -4   28   58      7.35      0.00
   -5   29   59      3.77      0.00
   -6   30   60     13.88      0.00
   -7   31   61     25.33      0.00
   -8   32   62     -7.55      0.00
   -9   33   63      2.43      0.00
  -10   34   64    -23.51      0.00
  -11   35   65     12.87      0.00
  -12   36   66     -3.03      0.00
  -13   37   67      0.80      0.00
  -14   38   68     17.57      0.00
  -15   39   69     -5.38      0.00
  -16   40   70      4.61      0.00
  -17   41   71      7.81      0.00
    0   25   56    -19.60      0.00
   -1   26   57    -20.80      0.00
   -2   27   58     11.22      0.00
   -3   28   59      1.92      0.00
   -4   29   60     -6.43      0.00
   -5   30   61     40.78      0.00
   -6   31   62     -0.60      0.00
   -7   32   63     -9.23      0.00
   -8   33   64     -9.06      0.00
   -9   34   65     10.36      0.00
  -10   35   66      3.82      0.00
  -11   36   67     -0.47      0.00
  -12   37   68      8.82      0.00
  -13   38   69      1.67      0.00
  -14   39   70      5.56      0.00
  -15   40   71     -0.69      0.00
  -16   41   72     24.52      0.00
    0   26   58      5.65      0.00
   -1   27   59     -8.05      0.00
   -2   28   60    -12.95      0.00
   -3   29   61     15.12      0.00
   -4   30   62      5.70      0.00
   -5   31   63    -18.38      0.00
   -6   32   64     14.56      0.00
   -7   33   65      9.16      0.00
   -8   34   66     -7.37      0.00
   -9   35   67      5.62      0.00
  -10   36   68     -4.49      0.00
  -11   37   69      6.93      0.00
  -12   38   70     12.48      0.00
  -13   39   71     -1.89      0.00
  -14   40   72     18.36      0.00
  -27   40   20      7.31      0.00
    0   27   60      9.13      0.00
   -1   28   61     -9.87      0.00
   -2   29   62     -6.31      0.00
   -3   30   63      3.09      0.00
   -4   31   64      6.44      0.00
   -5   32   65     21.35      0.00
   -6   33   66      4.25      0.00
   -7   34   67     -0.11      0.00
   -8   35   68    -12.95      0.00
   -9   36   69     -0.58      0.00
  -10   37   70    -10.95      0.00
  -11   38   71      7.05      0.00
  -12   39   72      4.41      0.00
   -8   28   54     15.03      0.00
    0   28   62     -3.39      0.00
   -1   29   63      9.17      0.00
   -2   30   64     11.39      0.00
   -3   31   65      0.06      0.00
   -4   32   66     -2.09      0.00
   -5   33   67     -1.88      0.00
   -6   34   68      5.70      0.00
   -7   35   69     27.03      0.00
   -8   36   70    -19.31      0.00
   -9   37   71     -9.00      0.00
  -10   38   72     -2.85      0.00
  -11   39   73     -7.43      0.00
  -10   29   54      7.85      0.00
    0   29   64     25.26      0.00
   -1   30   65     -7.05      0.00
   -2   31   66     -9.39      0.00
   -3   32   67      3.44      0.00
   -4   33   68     11.85      0.00
   -5   34   69     14.80      0.00
   -6   35   70      4.56      0.00
   -7   36   71    -10.96      0.00
   -8   37   72      9.17      0.00
   -9   38   73     18.53      0.00
  -30   36   30      8.85      0.00
  -12   30   54     -7.71      0.00
    0   30   66      8.66      0.00
   -1   31   67     -2.39      0.00
   -2   32   68      2.78      0.00
   -3   33   69     -3.43      0.00
   -4   34   70      8.56      0.00
   -5   35   71      9.67      0.00
   -6   36   72     -6.66      0.00
   -7   37   73     34.04      0.00
    0   31   68      1.69      0.00
   -1   32   69      5.93      0.00
   -2   33   70     -8.31      0.00
   -3   34   71      9.21      0.00
   -4   35   72     -6.50      0.00
   -5   36   73      8.29      0.00
   -6   37   74      4.19      0.00
    0   32   70    -10.75      0.00
   -1   33   71      5.01      0.00
   -2   34   72      6.39      0.00
   -3   35   73    -15.69      0.00
   -4   36   74     -5.01      0.00
    0   33   72      2.79      0.00
   -1   34   73    -11.49      0.00
   -2   35   74      8.41      0.00
    0   34   74     14.09      0.00
  -41   53   35    -19.37      0.00
  -30   48   57    -16.55      0.00
  -31   48   56     -8.03      0.00
  -32   48   55     -3.61      0.00
  -33   48   54     -2.45      0.00
  -34   48   53    -12.88      0.00
  -35   48   52    -16.37      0.00
  -36   48   51      4.47      0.00
  -37   48   50     -9.36      0.00
  -38   48   49     -4.37      0.00
  -39   48   48     19.58      0.00
  -40   48   47     -2.57      0.00
  -41   48   46      3.19      0.00
  -42   48   45    -22.55      0.00
  -24   47   61    -18.78      0.00
  -25   47   60    -11.27      0.00
  -26   47   59     -6.27      0.00
  -27   47   58     -4.36      0.00
  -28   47   57     -5.17      0.00
  -29   47   56      8.45      0.00
  -30   47   55     -4.90      0.00
  -31   47   54      5.27      0.00
  -32   47   53     -2.92      0.00
  -33   47   52     -1.45      0.00
  -34   47   51      3.38      0.00
  -35   47   50    -17.95      0.00
  -36   47   49      3.39      0.00
  -37   47   48     11.54      0.00
  -38   47   47     -3.71      0.00
  -39   47   46     -4.81      0.00
  -40   47   45     -7.93      0.00
  -41   47   44    -18.61      0.00
  -47   47   38     10.31      0.00
  -47   48   37     -4.59      0.00
  -21   46   62     31.88      0.00
  -22   46   61     -6.26      0.00
  -23   46   60    -22.93      0.00
  -24   46   59     -0.99      0.00
  -25   46   58    -13.77      0.00
  -26   46   57     10.71      0.00
  -27   46   56      7.82      0.00
  -28   46   55     10.05      0.00
  -29   46   54     -8.99      0.00
  -30   46   53      5.10      0.00
  -31   46   52     18.65      0.00
  -32   46   51     19.56      0.00
  -33   46   50     -1.51      0.00
  -34   46   49    -12.49      0.00
  -35   46   48     11.95      0.00
  -36   46   47    -16.32      0.00
  -37   46   46     -9.21      0.00
  -38   46   45     10.44      0.00
  -39   46   44      5.81      0.00
  -40   46   43      1.77      0.00
  -46   47   36    -10.49      0.00
  -46   48   35      4.11      0.00
  -46   49   34     -4.18      0.00
  -46   50   33     -7.55      0.00
  -17   45   64      8.92      0.00
  -18   45   63     -8.36      0.00
  -19   45   62     17.98      0.00
  -20   45   61     -8.31      0.00
  -21   45   60      2.72      0.00
  -22   45   59    -12.61      0.00
  -23   45   58     -4.25      0.00
  -24   45   57      7.32      0.00
  -25   45   56     10.18      0.00
  -26   45   55     10.14      0.00
  -27   45   54      0.67      0.00
  -28   45   53      1.23      0.00
  -29   45   52      0.81      0.00
  -30   45   51     19.18      0.00
  -31   45   50     15.38      0.00
  -32   45   49      7.20      0.00
  -33   45   48     -3.12      0.00
  -34   45   47     -5.93      0.00
  -35   45   46     -2.55      0.00
  -36   45   45     -2.38      0.00
  -37   45   44     20.53      0.00
  -38   45   43     12.17      0.00
  -39   45   42      6.36      0.00
  -45   45   36     -3.19      0.00
  -45   46   35      1.27      0.00
  -45   47   34     -9.18      0.00
  -45   48   33    -15.55      0.00
  -45   49   32      4.11      0.00
  -45   50   31     17.30      0.00
  -45   51   30      7.66      0.00
  -45   52   29      7.09      0.00
  -14   44   65     -6.56      0.00
  -15   44   64    -11.56      0.00
  -16   44   63     -3.07      0.00
  -17   44   62     -0.74      0.00
  -18   44   61     -6.71      0.00
  -19   44   60      4.58      0.00
  -20   44   59     11.27      0.00
  -21   44   58    -16.57      0.00
  -22   44   57    -16.56      0.00
  -23   44   56     17.41      0.00
  -24   44   55    -10.22      0.00
  -25   44   54     13.34      0.00
  -26   44   53    -12.41      0.00
  -27   44   52      2.66      0.00
  -28   44   51      6.08      0.00
  -29   44   50      4.59      0.00
  -30   44   49      5.83      0.00
  -31   44   48     -0.79      0.00
  -32   44   47     16.79      0.00
  -33   44   46      4.32      0.00
  -34   44   45      0.11      0.00
  -35   44   44     -3.50      0.00
  -36   44   43     24.10      0.00
  -37   44   42     -6.87      0.00
  -38   44   41     -9.20      0.00
  -44   45   34     -0.10      0.00
  -44   46   33      2.85      0.00
  -44   47   32      0.51      0.00
  -44   48   31     -6.45      0.00
  -44   49   30      8.40      0.00
  -44   50   29      3.97      0.00
  -44   51   28     -4.68      0.00
  -44   52   27     -1.75      0.00
  -44   53   26     -9.25      0.00
  -12   43   65     20.66      0.00
  -13   43   64     -3.57      0.00
  -14   43   63    -11.12      0.00
  -15   43   62      6.51      0.00
  -16   43   61     -9.98      0.00
  -17   43   60      0.95      0.00
  -18   43   59     18.75      0.00
  -19   43   58    -18.43      0.00
  -20   43   57     -7.43      0.00
  -21   43   56     -1.23      0.00
  -22   43   55     10.32      0.00
  -23   43   54      2.87      0.00
  -24   43   53     -6.41      0.00
  -25   43   52     15.12      0.00
  -26   43   51      0.51      0.00
  -27   43   50     -9.22      0.00
  -28   43   49     -8.70      0.00
  -29   43   48     -7.46      0.00
  -30   43   47     54.18      0.00
  -31   43   46      8.91      0.00
  -32   43   45      1.06      0.00
  -33   43   44      3.51      0.00
  -34   43   43     10.05      0.00
  -35   43   42    -29.97      0.00
  -36   43   41     13.53      0.00
  -37   43   40     -2.26      0.00
  -43   43   34      5.99      0.00
  -43   44   33      7.14      0.00
  -43   45   32      2.61      0.00
  -43   46   31      8.10      0.00
  -43   47   30     -0.08      0.00
  -43   48   29    -10.92      0.00
  -43   49   28      7.34      0.00
  -43   50   27     17.09      0.00
  -43   51   26      4.87      0.00
  -43   52   25      8.70      0.00
  -43   53   24    -17.00      0.00
  -43   54   23      1.25      0.00
  -43   55   22      8.12      0.00
   -9   42   66     -7.25      0.00
  -10   42   65     14.57      0.00
  -11   42   64      7.84      0.00
  -12   42   63    -12.23      0.00
  -13   42   62      5.89      0.00
  -14   42   61    -11.37      0.00
  -15   42   60     -8.01      0.00
  -16   42   59      4.64      0.00
  -17   42   58      0.20      0.00
  -18   42   57     -2.04      0.00
  -19   42   56     -0.45      0.00
  -20   42   55     -2.36      0.00
  -21   42   54     -3.69      0.00
  -22   42   53     -1.47      0.00
  -23   42   52     -5.31      0.00
  -24   42   51      0.61      0.00
  -25   42   50     -9.90      0.00
  -26   42   49      9.39      0.00
  -27   42   48      9.63      0.00
  -28   42   47     27.29      0.00
  -29   42   46     -5.32      0.00
  -30   42   45     -3.25      0.00
  -31   42   44     -6.52      0.00
  -32   42   43      4.15      0.00
  -33   42   42    -20.17      0.00
  -34   42   41      1.84      0.00
  -35   42   40     19.62      0.00
  -36   42   39     22.98      0.00
  -42   43   32    -16.94      0.00
  -42   44   31      0.04      0.00
  -42   45   30     -5.69      0.00
  -42   46   29    -17.02      0.00
  -42   47   28      0.66      0.00
  -42   48   27      9.74      0.00
  -42   49   26     11.64      0.00
  -42   50   25     -5.06      0.00
  -42   51   24    -10.89      0.00
  -42   52   23      0.84      0.00
  -42   53   22     15.52      0.00
  -42   54   21      2.96      0.00
  -42   55   20     -8.37      0.00
   -7   41   66    -22.38      0.00
   -8   41   65     -7.35      0.00
   -9   41   64      4.09      0.00
  -10   41   63     22.01      0.00
  -11   41   62      8.15      0.00
  -12   41   61     -1.32      0.00
  -13   41   60     -0.86      0.00
  -14   41   59     -0.75      0.00
  -15   41   58      4.42      0.00
  -16   41   57     12.11      0.00
  -17   41   56     -4.81      0.00
  -18   41   55     -0.86      0.00
  -19   41   54      1.60      0.00
  -20   41   53      4.08      0.00
  -21   41   52    -15.90      0.00
  -22   41   51      6.97      0.00
  -23   41   50      6.49      0.00
  -24   41   49     10.16      0.00
  -25   41   48      3.25      0.00
  -26   41   47      2.58      0.00
  -27   41   46     -7.49      0.00
  -28   41   45    -16.63      0.00
  -29   41   44      4.64      0.00
  -30   41   43     -2.59      0.00
  -31   41   42      6.17      0.00
  -32   41   41    -13.59      0.00
  -33   41   40     25.47      0.00
  -34   41   39      7.47      0.00
  -35   41   38    -21.23      0.00
  -41   41   32    -20.05      0.00
  -41   42   31    -15.08      0.00
  -41   43   30      7.90      0.00
  -41   44   29    -14.37      0.00
  -41   45   28     -8.37      0.00
  -41   46   27     -0.38      0.00
  -41   47   26      3.40      0.00
  -41   48   25    -13.55      0.00
  -41   49   24     10.41      0.00
  -41   50   23     -0.51      0.00
  -41   51   22      0.11      0.00
  -41   52   21     22.86      0.00
  -41   53   20     -9.71      0.00
  -41   54   19      1.01      0.00
  -41   55   18     11.39      0.00
  -41   56   17     13.18      0.00
   -4   40   67      7.49      0.00
   -5   40   66     -5.01      0.00
   -6   40   65    -17.91      0.00
   -7   40   64     12.09      0.00
   -8   40   63     10.24      0.00
   -9   40   62      0.58      0.00
  -10   40   61     -9.74      0.00
  -11   40   60    -12.81      0.00
  -12   40   59    -12.94      0.00
  -13   40   58     -0.96      0.00
  -14   40   57      2.49      0.00
  -15   40   56     12.81      0.00
  -16   40   55      3.50      0.00
  -17   40   54    -21.84      0.00
  -18   40   53     -2.84      0.00
  -19   40   52    -26.63      0.00
  -20   40   51      6.59      0.00
  -21   40   50     -1.39      0.00
  -22   40   49     -2.53      0.00
  -23   40   48    -11.64      0.00
  -24   40   47     -7.32      0.00
  -25   40   46      5.22      0.00
  -26   40   45     15.41      0.00
  -27   40   44    -12.90      0.00
  -28   40   43     -7.32      0.00
  -29   40   42     -9.99      0.00
  -30   40   41    -13.36      0.00
  -31   40   40     -6.03      0.00
  -32   40   39     -0.85      0.00
  -33   40   38     -1.44      0.00
  -34   40   37      5.28      0.00
  -40   41   30     -6.56      0.00
  -40   42   29    -10.15      0.00
  -40   43   28     -4.94      0.00
  -40   44   27      8.46      0.00
  -40   45   26    -12.10      0.00
  -40   46   25    -11.11      0.00
  -40   47   24     -4.37      0.00
  -40   48   23     -0.39      0.00
  -40   49   22     19.66      0.00
  -40   50   21      8.12      0.00
  -40   51   20     -0.60      0.00
  -40   52   19    -35.62      0.00
  -40   53   18     -5.73      0.00
  -40   54   17     18.43      0.00
  -40   55   16      9.10      0.00
  -40   56   15     14.14      0.00
  -40   57   14      1.57      0.00
   -2   39   67      3.45      0.00
   -3   39   66     -6.94      0.00
   -4   39   65      5.15      0.00
   -5   39   64      3.21      0.00
   -6   39   63    -11.17      0.00
   -7   39   62     -0.27      0.00
   -8   39   61    -10.98      0.00
   -9   39   60     -4.01      0.00
  -10   39   59     -1.65      0.00
  -11   39   58     -1.06      0.00
  -12   39   57     -0.35      0.00
  -13   39   56     20.28      0.00
  -14   39   55     -4.28      0.00
  -15   39   54    -27.89      0.00
  -16   39   53    -14.97      0.00
  -17   39   52    -10.19      0.00
  -18   39   51     16.22      0.00
  -19   39   50      7.84      0.00
  -20   39   49     -1.48      0.00
  -21   39   48      3.45      0.00
  -22   39   47     -0.18      0.00
  -23   39   46    -16.07      0.00
  -24   39   45     23.36      0.00
  -25   39   44     -0.67      0.00
  -26   39   43     -6.26      0.00
  -27   39   42      0.51      0.00
  -28   39   41     -2.31      0.00
  -29   39   40     -7.90      0.00
  -30   39   39      7.47      0.00
  -31   39   38     17.70      0.00
  -32   39   37     -5.59      0.00
  -33   39   36     -7.20      0.00
  -39   39   30     14.91      0.00
  -39   40   29      0.91      0.00
  -39   41   28      2.31      0.00
  -39   42   27     15.59      0.00
  -39   43   26      2.40      0.00
  -39   44   25    -17.91      0.00
  -39   45   24    -11.10      0.00
  -39   46   23    -18.02      0.00
  -39   47   22     16.57      0.00
  -39   48   21    -15.48      0.00
  -39   49   20     23.99      0.00
  -39   50   19     -5.81      0.00
  -39   51   18     -3.36      0.00
  -39   52   17      8.04      0.00
  -39   53   16     -1.15      0.00
  -39   54   15     -2.78      0.00
  -39   55   14      1.85      0.00
  -39   56   13     -3.14      0.00
  -39   57   12     13.16      0.00
   -1   38   66     12.16      0.00
   -2   38   65     16.51      0.00
   -3   38   64     -0.67      0.00
   -4   38   63     -1.34      0.00
   -5   38   62    -17.79      0.00
   -6   38   61      4.54      0.00
   -7   38   60      4.17      0.00
   -8   38   59     -8.28      0.00
   -9   38   58     -8.53      0.00
  -10   38   57      0.61      0.00
  -11   38   56    -19.25      0.00
  -12   38   55      0.58      0.00
  -13   38   54    -15.49      0.00
[truncated: 9,140,728 more chars]
